# Supplementary material for: Epigenetic impact of a 1-week intensive multimodal group program for adolescents with multiple adverse childhood experiences
Source: Sci Rep. 2022 Oct 20;12:17177. doi: 10.1038/s41598-022-21246-9 (PMC9585146; doi:10.1038/s41598-022-21246-9)
Supplement: Supplementary file 1 — Supplementary Information. [file 41598_2022_21246_MOESM1_ESM.xlsx]

## Sheet: Supplementary Table S1
Supplementary Table S1. List of the intervention-sensitive differentially methylated loci (DML) with p value < 0.001 and a DNA methylation mean difference (T2-T1) of 5% or more (n=195).
CpG ID	Chromosome	Position	Strand	UCSC Reference Gene Symbol	UCSC Reference Gene Group	Relative to Island position	FDR	P Value	Mean Difference (t2-t1)
cg24344966	chr2	61186223	-	PUS10	Body	OpenSea	0.409307	5.21e-07	-0.0585189
cg18252633	chr11	73054401	-	ARHGEF17	Body	S_Shore	0.409307	8.25e-07	-0.103976
cg11761483	chr17	70723386	-	SLC39A11	Body	OpenSea	0.645821	5.85e-06	0.146581
cg11377646	chr1	11455041	+	-	-	OpenSea	0.685658	1.45e-05	0.106331
cg00320027	chr8	101734560	-	PABPC1	TSS1500	Island	0.491572	1.48e-05	0.0976578
cg01923873	chr4	154049200	-	-	-	OpenSea	0.491572	1.66e-05	0.097516
cg24769903	chr12	125122782	+	-	-	OpenSea	0.755999	1.82e-05	-0.074707
cg26799602	chr16	89266591	+	-	-	N_Shore	0.663285	2.45e-05	-0.0651502
cg00537196	chr14	52688271	-	-	-	OpenSea	0.491572	2.67e-05	0.141123
cg16471600	chr8	143879727	+	-	-	Island	0.786504	3.16e-05	-0.0587602
cg12682217	chr1	180210419	-	LHX4	Body	OpenSea	0.593671	3.57e-05	-0.0552363
cg16270222	chr17	41446396	-	-	-	Island	0.645821	5.03e-05	0.10153
cg08827579	chr9	117150458	+	AKNA	5'UTR	OpenSea	0.685658	5.2e-05	0.150226
cg05105832	chr10	64520254	-	-	-	OpenSea	0.663285	5.57e-05	0.130553
cg15118801	chr14	103852103	+	MARK3	5'UTR;1stExon	Island	0.645821	6.51e-05	0.0683996
cg12412154	chr18	61222064	-	SERPINB12	TSS1500	OpenSea	0.833582	7.34e-05	-0.0506902
cg21052873	chr12	124938573	+	NCOR2	Body	N_Shelf	0.755999	7.37e-05	0.100392
cg06005169	chr2	176984634	-	HOXD10	3'UTR	N_Shore	0.645821	7.54e-05	0.0756853
cg13333156	chr11	129609830	+	-	-	OpenSea	0.755999	7.65e-05	-0.068126
cg07599432	chr10	119126318	-	PDZD8	Body	OpenSea	0.666576	9.25e-05	0.0901424
cg05094137	chr16	53125208	-	CHD9	5'UTR	OpenSea	0.755999	9.27e-05	0.0657236
cg23202420	chr20	62738801	+	NPBWR2	TSS1500	S_Shore	0.790244	9.91e-05	-0.0631541
cg25945158	chr6	31671246	-	BAT5	TSS200	Island	0.663285	0.000110094	0.0764292
cg20497635	chr17	998504	+	ABR	Body	OpenSea	0.755999	0.000113873	0.166304
cg27221506	chr2	241899288	+	LOC200772	Body	OpenSea	0.796083	0.000114305	-0.05666
cg27194049	chr6	79788061	+	PHIP	TSS200	Island	0.755999	0.000115233	0.0560413
cg05501509	chr17	75789529	-	-	-	Island	0.645821	0.000117176	-0.0591844
cg02202133	chr9	126312322	-	DENND1A	Body	OpenSea	0.755999	0.000120049	-0.118317
cg02458554	chr18	77398552	+	-	-	Island	0.786504	0.000136008	-0.0834638
cg21697804	chr8	117007349	+	LINC00536	Body	OpenSea	0.76268	0.000142376	-0.0614308
cg01172082	chr14	104645732	-	KIF26A	Body	Island	0.781121	0.000142529	-0.0813689
cg07776931	chr3	126135051	-	CCDC37	Body	Island	0.808484	0.000144113	-0.0618129
cg03200747	chr6	80580285	+	-	-	OpenSea	0.790244	0.000151439	-0.0899804
cg14550031	chr5	9712792	-	LOC285692	Body	OpenSea	0.782275	0.000181262	-0.0608885
cg16381947	chr3	127678492	-	KBTBD12	Body	OpenSea	0.782275	0.000190612	-0.067727
cg16306870	chr3	194868790	+	C3orf21	Body	OpenSea	0.790244	0.000193248	0.178127
cg03208742	chr12	124475432	-	ZNF664;ZNF664-FAM101A	5'UTR	OpenSea	0.685658	0.000195453	-0.103041
cg02712922	chr1	3032302	+	PRDM16	Body	S_Shelf	0.755999	0.000203104	-0.0770848
cg22365446	chr7	1885050	-	MAD1L1	Body	Island	0.842211	0.00020453	-0.0548459
cg21855816	chr7	1066024	+	C7orf50	Body	N_Shore	0.796083	0.000205567	-0.0662804
cg14586659	chr6	41748543	-	FRS3;PRICKLE4	TSS1500;1stExon;5'UTR	Island	0.755999	0.000205955	-0.0816698
cg24278234	chr7	97746441	+	LMTK2	Body	OpenSea	0.790244	0.000218861	-0.0661442
cg04793989	chr1	14292195	+	-	-	OpenSea	0.790244	0.000221443	-0.0577055
cg26721700	chr19	35645598	+	FXYD5	TSS200;TSS1500	Island	0.755999	0.000226153	0.0530714
cg17481235	chr6	160241360	-	PNLDC1	Body	OpenSea	0.824761	0.000226954	0.0622729
cg12026967	chr18	19780728	-	GATA6	Body	Island	0.685658	0.000228299	-0.0725937
cg09849195	chr5	137669279	+	CDC25C	Body	S_Shore	0.786504	0.000232076	-0.0544391
cg25735425	chr17	40307262	-	RAB5C	TSS1500	Island	0.790244	0.000232441	0.114403
cg17418085	chr1	31229122	-	LAPTM5	Body	OpenSea	0.788046	0.000236408	0.148288
cg25883825	chr22	24594163	-	-	-	OpenSea	0.755999	0.000248063	0.0916254
cg09698960	chr15	91498962	+	RCCD1	5'UTR	S_Shore	0.796083	0.000248339	-0.0649711
cg20517590	chr4	53416541	-	-	-	OpenSea	0.782275	0.000263044	-0.0633053
cg21319527	chr4	38232299	-	-	-	OpenSea	0.786504	0.000267466	-0.0590744
cg10777062	chr21	40814281	+	LCA5L	5'UTR	N_Shelf	0.790244	0.000267713	-0.0588887
cg14687215	chr9	100330240	-	TMOD1;TMOD1	Body;Body	OpenSea	0.790244	0.000268619	0.0869432
cg08453205	chr5	179588440	+	RASGEF1C	5'UTR	Island	0.645821	0.000274591	-0.0760948
cg21812670	chr1	76251636	+	SNORD45C;RABGGTB	TSS1500	OpenSea	0.790244	0.000281398	0.073667
cg06761424	chrX	118284952	-	KIAA1210	TSS1500	Island	0.796083	0.000285217	-0.0675711
cg01829241	chr4	8582249	-	GPR78	TSS200	Island	0.839032	0.000291012	-0.059878
cg14453935	chr18	77398086	+	-	-	Island	0.755999	0.000292215	-0.0614618
cg26164155	chr14	20937375	-	PNP	TSS200	OpenSea	0.755999	0.000292432	0.0775714
cg22843395	chr14	39639820	+	TRAPPC6B	TSS200	S_Shore	0.755999	0.000298173	0.0699224
cg13643962	chr15	101668679	+	-	-	OpenSea	0.790244	0.000308178	-0.0661755
cg11115315	chr7	99065043	-	ATP5J2-PTCD1;ATP5J2	TSS1500	S_Shore	0.781121	0.000310145	-0.0732029
cg26345888	chr1	58716257	-	DAB1	TSS200	S_Shore	0.790244	0.000318821	-0.0582812
cg07233134	chr19	29739429	-	-	-	OpenSea	0.785564	0.000323463	0.0532786
cg00236005	chr10	64279749	-	ZNF365	Body;TSS1500	OpenSea	0.790244	0.000327889	-0.0934102
cg22978335	chr5	172158804	-	-	-	OpenSea	0.77142	0.000328851	-0.0540072
cg01569346	chr6	32064148	+	TNXB	Body	Island	0.802683	0.000341539	-0.190042
cg02990598	chr19	1955419	-	C19orf34;CSNK1G2	TSS1500;5'UTR	Island	0.790244	0.000343633	-0.0648182
cg07069368	chr6	45294931	-	RUNX2;SUPT3H	TSS1500;5'UTR;Body	OpenSea	0.645821	0.000344025	0.196607
cg21564780	chr19	2213874	+	DOT1L	Body	Island	0.796083	0.000345492	-0.0864549
cg27425784	chr2	98340511	-	ZAP70	Body	Island	0.790244	0.000348403	-0.0784735
cg05884705	chr15	40600099	+	PLCB2	1stExon;5'UTR	OpenSea	0.790244	0.000352183	0.172477
cg18125208	chr1	228297275	-	MRPL55	TSS1500	Island	0.755999	0.000363413	0.0553296
cg17403699	chr7	152622135	+	-	-	Island	0.790244	0.00036441	-0.0983901
cg12524640	chr1	2983056	-	FLJ42875	Body	N_Shore	0.790244	0.000364735	-0.0627026
cg07719492	chr8	70983348	+	PRDM14	5'UTR	Island	0.786504	0.000374892	0.0664245
cg21005774	chr14	22917452	+	-	-	OpenSea	0.790244	0.000377758	0.183809
cg23604683	chr7	75779470	-	-	-	N_Shore	0.645821	0.000378715	-0.0812194
cg18090147	chr14	77506731	-	-	-	OpenSea	0.790244	0.00037989	0.0857508
cg08667721	chr19	8455690	-	RAB11B	Body	Island	0.790244	0.000388795	0.0589798
cg09473049	chr3	31294342	-	-	-	OpenSea	0.790244	0.000401142	-0.0661312
cg21821488	chr12	34179045	+	ALG10	Body	S_Shelf	0.790244	0.000404553	0.0541667
cg09128429	chr5	126073744	-	-	-	OpenSea	0.755999	0.000412283	-0.0592721
cg02962952	chr17	75789439	+	-	-	Island	0.685658	0.000418337	-0.064003
cg14034629	chr12	117492824	+	TESC	Body	OpenSea	0.755999	0.000419618	-0.0543961
cg07730609	chr17	48547268	+	CHAD;ACSF2	TSS1500;Body	S_Shore	0.790244	0.000422342	-0.0732629
cg16002891	chr12	6753017	+	ACRBP	Body	N_Shelf	0.796083	0.000422528	0.160336
cg08170745	chr17	37617704	-	CDK12	TSS200	Island	0.786504	0.00042832	0.0662776
cg04303033	chr7	157586345	+	PTPRN2	Body	N_Shore	0.790244	0.000440826	-0.0560635
cg09288789	chr6	154832667	-	CNKSR3	TSS1500	S_Shore	0.772818	0.000443008	0.0504017
cg24365795	chr16	28506015	-	APOBR	1stExon	N_Shelf	0.786504	0.0004453	0.157262
cg18508590	chr21	34852504	-	TMEM50B	TSS200	Island	0.790244	0.000454174	-0.0563532
cg20676788	chr13	49379791	-	-	-	OpenSea	0.790244	0.000456352	0.0552561
cg06489159	chr16	24372930	+	CACNG3	Body	OpenSea	0.76268	0.000462492	-0.0664281
cg09426164	chr11	120745165	+	GRIK4	Body	OpenSea	0.786504	0.000468711	0.0545066
cg09274819	chr6	28834298	-	-	-	S_Shelf	0.790244	0.000471318	0.0549827
cg10886350	chr9	2024728	-	SMARCA2	5'UTR	OpenSea	0.790244	0.000475965	0.0914935
cg04699482	chr4	1405967	+	-	-	N_Shore	0.790244	0.000485366	0.0826428
cg10373891	chr13	52338758	+	-	-	OpenSea	0.790244	0.000487993	0.110271
cg25946790	chr14	90187489	-	-	-	OpenSea	0.790244	0.000491042	0.122043
cg01210113	chr16	11352835	-	-	-	S_Shelf	0.790244	0.000491089	0.105798
cg03464989	chr16	70712838	-	MTSS1L	Body	N_Shore	0.796083	0.00049311	-0.0820957
cg15210829	chr17	2295425	+	MNT	Body	N_Shore	0.790244	0.000501182	0.174789
cg25536617	chr6	7590251	-	SNRNP48	TSS200	N_Shore	0.790244	0.000505843	0.0532954
cg07589381	chr1	10764512	+	CASZ1	5'UTR	Island	0.796083	0.000506077	-0.0701771
cg05234276	chr10	116441615	+	ABLIM1	Body	OpenSea	0.790244	0.000507718	-0.069639
cg14909856	chr9	117150236	+	AKNA	5'UTR	OpenSea	0.786504	0.00051979	0.186189
cg16959766	chr7	36230458	+	EEPD1	Body	OpenSea	0.790244	0.000520513	0.100829
cg24550770	chr1	15207455	+	KAZN	Body	OpenSea	0.796083	0.000528005	-0.0697695
cg22461919	chr16	71843295	-	AP1G1	TSS1500	S_Shore	0.755999	0.000529728	0.131195
cg06536724	chr17	64544418	-	PRKCA	Body	OpenSea	0.790244	0.000531465	0.164645
cg08918020	chr20	30225706	+	COX4I2	1stExon;5'UTR	Island	0.797223	0.000532375	-0.0604932
cg24064154	chr19	44023606	-	ETHE1	Body	OpenSea	0.755999	0.000539062	-0.0673086
cg18169886	chr2	25517869	+	DNMT3A	Body	OpenSea	0.790244	0.000540296	0.163713
cg24498454	chr19	48673965	-	LIG1;C19orf68	TSS200;1stExon;5'UTR	S_Shore	0.790244	0.000543487	0.128123
cg00638073	chr22	19113955	+	-	-	S_Shelf	0.790244	0.000543531	-0.0569742
cg01309671	chrX	133941225	+	FAM122C	5'UTR;1stExon;Body	OpenSea	0.790244	0.000550253	0.0531024
cg18327056	chr2	26915355	-	KCNK3	TSS1500	N_Shore	0.832732	0.000558883	-0.0660483
cg19913426	chr17	55213600	-	-	-	OpenSea	0.755999	0.000561331	0.174231
cg22519102	chr13	113915595	+	CUL4A	Body	N_Shore	0.796083	0.000568391	0.0650995
cg16704412	chr18	43740385	+	-	-	OpenSea	0.796083	0.000570348	-0.0630924
cg00232832	chr15	30163660	+	-	-	OpenSea	0.790244	0.00057197	0.0509094
cg15351950	chr12	24533168	-	SOX5	5'UTR	OpenSea	0.796083	0.000576156	-0.0709836
cg21952313	chr16	71918406	+	ZNF821;ATXN1L	TSS1500;Body	Island	0.755999	0.000576399	0.0602443
cg09503816	chr1	53612022	-	-	-	OpenSea	0.790244	0.000584857	-0.0558516
cg20566766	chr5	138723816	-	MGC29506	Body	N_Shelf	0.790244	0.000587213	0.0844622
cg06066908	chr6	138044052	+	-	-	OpenSea	0.790244	0.000589787	0.150436
cg06933824	chr5	172110579	-	NEURL1B	Body	Island	0.802856	0.000590043	-0.0621788
cg18700133	chr17	8013202	-	ALOXE3	Body	Island	0.77142	0.000602118	-0.177585
cg02450613	chr5	37840089	-	GDNF	TSS1500	Island	0.757735	0.000606638	0.051715
cg05215292	chr2	151405254	+	-	-	OpenSea	0.796083	0.000612096	0.0527164
cg06279902	chr17	5740645	+	LOC339166	Body	OpenSea	0.796083	0.000613026	-0.0639109
cg00383006	chr17	9538420	+	CFAP52	Body	OpenSea	0.769334	0.000614385	-0.0557599
cg17864958	chr1	224370909	+	DEGS1	TSS200	Island	0.755999	0.000616235	0.062602
cg11733617	chr11	67772601	-	UNC93B1	TSS1500	S_Shore	0.790244	0.000628999	-0.0580638
cg07382074	chr1	110629232	-	LINC01397	Body	S_Shore	0.790244	0.000635823	-0.05976
cg20055664	chr8	134216562	-	WISP1	Body	OpenSea	0.790244	0.000636564	-0.100813
cg15579982	chr7	32911512	+	KBTBD2	Body	OpenSea	0.790244	0.00063686	-0.0543467
cg11468748	chrX	148587019	-	IDS	TSS200	S_Shore	0.796083	0.00064026	0.0513847
cg26141944	chr5	133973132	-	-	-	OpenSea	0.790244	0.000645558	-0.0544731
cg07922719	chr9	117150338	+	AKNA	5'UTR	OpenSea	0.781121	0.000654756	0.148153
cg26091486	chr20	2687292	+	EBF4	Body	OpenSea	0.796083	0.000655295	0.121871
cg17824540	chr2	161260031	-	RBMS1	Body	N_Shelf	0.790244	0.000655554	-0.0571472
cg01480218	chr8	23341715	-	-	-	OpenSea	0.790244	0.000662586	0.0870644
cg23559763	chr11	64044708	+	BAD	Body	OpenSea	0.8075	0.000664511	-0.0952855
cg00875775	chr14	103593920	+	TNFAIP2	Body	Island	0.790244	0.000670659	-0.074368
cg02517189	chr19	42553354	-	GRIK5	Body	OpenSea	0.790244	0.000676271	-0.0640493
cg09423875	chr6	32014663	-	TNXB	Body;TSS1500	OpenSea	0.790244	0.00068147	-0.0751086
cg05772104	chr2	98340425	+	ZAP70	5'UTR	Island	0.796083	0.000691009	-0.0595584
cg04752284	chr21	46386748	+	FAM207A	Body	N_Shore	0.790244	0.000706458	0.0823495
cg17553089	chr6	130031909	-	ARHGAP18	TSS1500	OpenSea	0.796083	0.000720028	-0.0554667
cg26813601	chr15	91105486	+	CRTC3	Body	OpenSea	0.790244	0.000722782	0.179763
cg27621571	chr2	131753002	+	ARHGEF4	Body	OpenSea	0.790244	0.00072569	0.0785399
cg00536532	chr6	33561449	+	C6orf227	TSS1500	S_Shore	0.790244	0.000729639	0.0744812
cg16468182	chr15	43501957	+	EPB42	Body	OpenSea	0.790244	0.000733986	-0.0923601
cg04035929	chr2	241391057	-	PP14571;GPC1	Body	N_Shore	0.790244	0.000738673	-0.07394
cg16815249	chr6	111441357	-	SLC16A10	Body	OpenSea	0.790244	0.000745643	0.111519
cg01499736	chr6	36164655	-	BRPF3	5'UTR;1stExon	Island	0.796083	0.000755361	-0.061948
cg05385075	chr8	8868211	+	ERI1	Body	OpenSea	0.790244	0.000774676	-0.0557012
cg09955152	chr11	64845676	-	CDCA5	3'UTR	OpenSea	0.77142	0.000788474	0.0648177
cg08609270	chrX	144903125	+	SLITRK2	1stExon; 5'UTR	Island	0.755999	0.000794436	-0.115731
cg12078157	chr6	13612218	-	SIRT5	3'UTR	N_Shelf	0.685658	0.000795229	0.127808
cg26360755	chr19	51539314	+	KLK12	TSS1500	S_Shelf	0.796083	0.000801806	0.100474
cg18495231	chr15	90930914	+	IQGAP1	TSS1500	N_Shore	0.800436	0.000801811	-0.081509
cg11913565	chr9	137814810	-	-	-	OpenSea	0.796083	0.000806578	0.157786
cg03310510	chr16	53928264	+	FTO	Body	OpenSea	0.790244	0.00081457	-0.064493
cg03544771	chrX	38661483	+	MID1IP1	5'UTR	N_Shore	0.790244	0.000827591	0.0609946
cg11666770	chr19	42430910	+	-	-	N_Shore	0.790244	0.00084973	-0.0997985
cg23024967	chr3	40150853	+	MYRIP	Body	OpenSea	0.796083	0.000851691	-0.0742598
cg18793367	chr7	101882868	-	CUX1	Body	Island	0.796083	0.00085261	-0.0538569
cg26728959	chrX	20135231	+	MAP7D2	TSS200;TSS1500	Island	0.796083	0.000856751	-0.0618998
cg26445993	chr16	12289685	-	SNX29	Body	OpenSea	0.77142	0.000856976	-0.0512359
cg02219949	chr17	45927392	+	SP6	5'UTR	N_Shore	0.85547	0.00085765	0.0658608
cg05968174	chrX	24187388	-	ZFX	5'UTR	OpenSea	0.781121	0.000861129	0.145591
cg06307176	chr5	131281290	-	-	-	Island	0.781121	0.000861378	-0.0568241
cg21110034	chr5	130752683	+	-	-	OpenSea	0.790244	0.000870981	0.168441
cg24436285	chrX	77092732	-	MAGT1	Body	OpenSea	0.796083	0.0008716	-0.053813
cg23323671	chr1	26233623	+	STMN1	TSS1500	Island	0.796083	0.000874767	-0.0991804
cg04975846	chr16	88923880	+	TRAPPC2L;GALNS	Body;TSS1500	Island	0.790244	0.000876705	0.0631917
cg25550677	chr6	43027568	+	KLC4;MRPL2	TSS1500;5'UTR;TSS200	Island	0.796083	0.000890554	0.141999
cg13712154	chrX	95939171	+	DIAPH2	TSS1500	N_Shore	0.790244	0.000897225	-0.0714763
cg13262513	chr14	91701304	-	GPR68	Body	S_Shore	0.790244	0.000898774	-0.0846577
cg22348534	chr8	37887424	+	EIF4EBP1	TSS1500	N_Shore	0.790244	0.000909535	0.155044
cg13544012	chr9	135709670	-	C9orf98	Body	OpenSea	0.796083	0.000910184	0.110446
cg13356427	chr1	6520354	+	ESPN	3'UTR	N_Shore	0.790244	0.000926091	0.135041
cg10222862	chr19	50358044	-	PTOV1	Body	S_Shelf	0.796083	0.000936495	-0.0707128
cg01515803	chr13	51289817	+	DLEU7	Body	OpenSea	0.790244	0.000950325	0.150661
cg09248934	chr3	8661519	-	C3orf32	3'UTR	OpenSea	0.790244	0.000951003	-0.0661653
cg13471893	chr3	96756518	+	EPHA6	Body	OpenSea	0.796083	0.000957619	-0.0543699
cg07711188	chr18	3742325	+	DLGAP1	ExonBnd;Body	OpenSea	0.800436	0.000959521	-0.064859
cg12045511	chr15	42193157	+	EHD4	Body	Island	0.797223	0.000973104	-0.0667103
cg20832271	chr8	123119572	-	-	-	OpenSea	0.790244	0.00098417	-0.0549617
cg05306773	chr19	5851616	-	FUT3	TSS200	OpenSea	0.790244	0.000998324	-0.0544728

## Sheet: Supplementary Table S2
Supplementary Table S2. Functional interactions (FDR q-value ≤ 0.05) of the 49 meditation-sensitive DML (Pvalue <0.001 and mean difference (T2-T1 >10%) using the ConsensusPath tool. Overlapping entities indicates the total number of genes that overlap with the functional set.
Consensus Path name	functional set Id	p-value	FDR q-value	overlapping entities	all entities
Acetylcholine regulates insulin secretion (Reactome)	118332	0.000183	0.0232	2	10
Hematopoietic Stem Cell Gene Regulation (Wikipathways)	3874547	0.000689	0.0232	2	19
Amoebiasis - Homo sapiens (human) (KEGG)	167455	0.000991	0.0232	3	96
Regulation of eif-4e and p70s6 kinase (BioCarta)	282015	0.0012	0.0232	2	25
Parathyroid hormone synthesis secretion and action (KEGG)	167307	0.00132	0.0232	3	106
Follicle Stimulating Hormone (FSH) signaling pathway (Wikipathways)	3874074	0.0014	0.0232	2	27
IL8- and CXCR1-mediated signaling events (PID)	264396	0.00151	0.0232	2	28
GPCR GroupI metabotropic glutamate receptor (INOH)	299561	0.00151	0.0232	2	28
Thyroid hormone signaling pathway - Homo sapiens (human) (KEGG)	167527	0.00171	0.0232	3	116
Retinoic acid receptors-mediated signaling (PID)	264415	0.00173	0.0232	2	30
Alpha 6 Beta 4 signaling pathway (Wikipathways)	3874238	0.00209	0.0238	2	33
IL8- and CXCR2-mediated signaling events (PID)	264520	0.00222	0.0238	2	34
African trypanosomiasis - Homo sapiens (human) (KEGG)	167452	0.00235	0.0238	2	35
Target Of Rapamycin (TOR) Signaling (Wikipathways)	3873991	0.00248	0.0238	2	36
PAR1-mediated thrombin signaling events (PID)	264368	0.00369	0.028	2	44
PLC beta mediated events (Reactome)	46932	0.00369	0.028	2	44
G-protein mediated events (Reactome)	46967	0.00386	0.028	2	45
Proton Pump Inhibitor Pathway Pharmacodynamics (PharmGKB)	3193117	0.00403	0.028	2	46
Endocrine and other factor-regulated calcium reabsorption (KEGG)	167435	0.0042	0.028	2	47
Regulation of RhoA activity (PID)	264551	0.00438	0.028	2	48
Notch-mediated HES/HEY network (PID)	264346	0.00438	0.028	2	48
Mechanism of gene regulation by peroxisome proliferators via ppara (BioCarta)	281921	0.00512	0.031	2	52
Ca2+ pathway (Reactome)	5048	0.00532	0.031	2	53
Golgi Associated Vesicle Biogenesis (Reactome)	106519	0.00592	0.0328	2	56
Thromboxane A2 receptor signaling (PID)	264418	0.00613	0.0328	2	57
Long-term depression - Homo sapiens (human) (KEGG)	167354	0.00677	0.034	2	60
NRAGE signals death through JNK (Reactome)	21634	0.00699	0.034	2	61
Leptin (NetPath)	289152	0.00721	0.034	2	62
Endothelins (PID)	264519	0.00767	0.034	2	64
mTOR signaling pathway (PID)	264363	0.00791	0.034	2	65
Beta-agonist/Beta-blocker Pathway Pharmacodynamics (PharmGKB)	3193194	0.00814	0.034	2	66
Long-term potentiation - Homo sapiens (human) (KEGG)	167326	0.00838	0.034	2	67
Non-genomic actions of 125 dihydroxyvitamin D3 (Wikipathways)	3874859	0.00862	0.034	2	68
KitReceptor (NetPath)	292820	0.00912	0.034	2	70
Regulation of insulin secretion (Reactome)	118399	0.00912	0.034	2	70
Alpha6Beta4Integrin (NetPath)	282442	0.00937	0.034	2	71
Clathrin derived vesicle budding (Reactome)	106674	0.00963	0.034	2	72
Trans-Golgi Network Vesicle Budding (Reactome)	106675	0.00963	0.034	2	72
Thyroid hormone synthesis - Homo sapiens (human) (KEGG)	167526	0.0101	0.0349	2	74
Gastric acid secretion - Homo sapiens (human) (KEGG)	167448	0.0104	0.0349	2	75
Human cytomegalovirus infection - Homo sapiens (human) (KEGG)	167498	0.0109	0.0356	3	225
Cell death signalling via NRAGE NRIF and NADE (Reactome)	21770	0.0112	0.0358	2	78
Opioid Signalling (Reactome)	47065	0.0124	0.0372	2	82
ErbB signaling pathway - Homo sapiens (human) (KEGG)	167373	0.0132	0.0372	2	85
Insulin secretion - Homo sapiens (human) (KEGG)	167343	0.0132	0.0372	2	85
Gap junction - Homo sapiens (human) (KEGG)	167385	0.0141	0.0372	2	88
Androgen receptor signaling pathway (Wikipathways)	3873979	0.0144	0.0372	2	89
G alpha (12/13) signalling events (Reactome)	30741	0.0144	0.0372	2	89
Salivary secretion - Homo sapiens (human) (KEGG)	167447	0.0147	0.0372	2	90
RAB GEFs exchange GTP for GDP on RABs (Reactome)	107151	0.0151	0.0372	2	91
ErbB Signaling Pathway (Wikipathways)	3874973	0.0154	0.0372	2	92
Beta-catenin independent WNT signaling (Reactome)	5049	0.0154	0.0372	2	92
GnRH signaling pathway - Homo sapiens (human) (KEGG)	167516	0.0157	0.0372	2	93
Integration of energy metabolism (Reactome)	124076	0.016	0.0372	2	94
Aldosterone synthesis and secretion - Homo sapiens (human) (KEGG)	167310	0.0167	0.0372	2	96
Circadian entrainment - Homo sapiens (human) (KEGG)	167407	0.0167	0.0372	2	96
Pancreatic secretion - Homo sapiens (human) (KEGG)	167449	0.0167	0.0372	2	96
AGE-RAGE signaling pathway in diabetic complications - Homo sapiens (human) (KEGG)	167340	0.0177	0.0372	2	99
Inflammatory mediator regulation of TRP channels - Homo sapiens (human) (KEGG)	167298	0.0177	0.0372	2	99
Choline metabolism in cancer - Homo sapiens (human) (KEGG)	167330	0.0177	0.0372	2	99
Phosphatidylinositol signaling system - Homo sapiens (human) (KEGG)	166202	0.0177	0.0372	2	99
p75 NTR receptor-mediated signalling (Reactome)	22107	0.0177	0.0372	2	99
HIF-1 signaling pathway - Homo sapiens (human) (KEGG)	167348	0.018	0.0372	2	100
Chromatin modifying enzymes (Reactome)	108939	0.0181	0.0372	3	272
Chromatin organization (Reactome)	128457	0.0181	0.0372	3	272
Melanogenesis - Homo sapiens (human) (KEGG)	167482	0.0183	0.0372	2	101
Cholinergic synapse - Homo sapiens (human) (KEGG)	167496	0.0223	0.0441	2	112
Glutamatergic synapse - Homo sapiens (human) (KEGG)	167529	0.023	0.0441	2	114
Wnt Signaling (Wikipathways)	3874831	0.023	0.0441	2	114
MicroRNAs in cancer - Homo sapiens (human) (KEGG)	167469	0.0232	0.0441	3	299
Serotonergic synapse - Homo sapiens (human) (KEGG)	167332	0.0234	0.0441	2	115
Sphingolipid signaling pathway - Homo sapiens (human) (KEGG)	167430	0.0245	0.0457	2	118
Vascular smooth muscle contraction - Homo sapiens (human) (KEGG)	167431	0.0257	0.0472	2	121
Lysosome - Homo sapiens (human) (KEGG)	167379	0.0265	0.048	2	123
Rab regulation of trafficking (Reactome)	107372	0.0277	0.0495	2	126
Relaxin signaling pathway - Homo sapiens (human) (KEGG)	167309	0.0294	0.0518	2	130
Dopaminergic synapse - Homo sapiens (human) (KEGG)	167333	0.0298	0.0518	2	131
Membrane Trafficking (Reactome)	107373	0.0304	0.0522	4	582
PI3K-Akt Signaling Pathway (Wikipathways)	3874789	0.0323	0.0547	3	340
Death Receptor Signalling (Reactome)	22108	0.0341	0.057	2	141
AndrogenReceptor (NetPath)	288758	0.035	0.057	2	143
Adrenergic signaling in cardiomyocytes - Homo sapiens (human) (KEGG)	167460	0.0354	0.057	2	144
Rho GTPase cycle (Reactome)	126732	0.0354	0.057	2	144
PI3K-Akt signaling pathway - Homo sapiens (human) (KEGG)	167405	0.0357	0.057	3	354
Phospholipase D signaling pathway - Homo sapiens (human) (KEGG)	167461	0.0363	0.0573	2	146
Vesicle-mediated transport (Reactome)	131741	0.0371	0.0573	4	620
Retrograde endocannabinoid signaling - Homo sapiens (human) (KEGG)	167327	0.0372	0.0573	2	148
Wnt signaling pathway - Homo sapiens (human) (KEGG)	167470	0.0377	0.0574	2	149
mTOR signaling pathway - Homo sapiens (human) (KEGG)	167404	0.0386	0.0576	2	151
Oxytocin signaling pathway - Homo sapiens (human) (KEGG)	167313	0.0391	0.0576	2	152
Neuronal System (Reactome)	126617	0.0394	0.0576	3	368
Neurotransmitter receptors and postsynaptic signal transmission (Reactome)	79708	0.0395	0.0576	2	153

## Sheet: Supplementary Table S3
Supplementary Table S3- DNA methylation age using the Pediatric-Buccal-Epigenetic (PedBE) clock adapted for saliva samples.
(a) Descriptives of crhonological age, DNA methylation (DNAm) age and age acceleration parameters in control and intervention groups. Biological age at T1 and T2, and the Intrinsic Epigenetic Age Acceleration (IEAA) was estimated using the PedBe clock adapted for saliva samples. IEAA is adjusted by cell type proportions.
(b) Multivariate model to assess the impact of the intervention on age acceleration calculated with the PedBe clock. (Intercept= IEAA at T2 (adj. by cell type proportions) = group + BMI + number of ACE + IEAA at T1 (adjusted by cell type proportions)
a
	Control		Intervention
	mean	sd	mean	sd	p value (t test)
Chronological age	14.19	1.21	14.14	1.06	0.89
DNAm age (T1)	11.2	1.53	11.78	2.1	0.31
IEAA (T1)	-0.07	0.73	0.01	0.81	0.73
Δ DNAm age (T2-T1)	0.09	1.67	1.12	2.29	0.1
Δ IEAA (T2-T1)	-0.13	0.6	0.14	0.8	0.23
b
	Coefficient Value	Std. Error	t-value	p Value
(Intercept)	-0.660546	0.873792	-0.755953	0.454463
Group	0.316213	0.183958	1.71894	0.0939835
BMI	0.0198669	0.0404101	0.491631	0.625884
Number_of_ACE	0.0116608	0.0563166	0.207058	0.8371
IEAA at T1 (adjusted by cell type proportions)	0.41778	0.129426	3.22794	0.00261303

## Sheet: Supplementary Table S4
Supplementary Table S4. Correlations between DNA methylation changes in CpGs and changes in MAAS-Ascores (T2-T1).
CpG ID	Chromosome	Position	Strand	UCSC Reference Gene Symbol	UCSC Reference Gene Group	Relative to Island position	P Value	Adjusted P value (FDR)	Permutated P value	Correlation coefficient
cg07974349	chrX	108975142	-	ACSL4	5'UTR	N_Shore	6.34619e-07	0.218266	<0.001	-0.515594
cg16071459	chr4	89744279	+	FAM13A	1stExon; 5'UTR; Body	OpenSea	3.14617e-06	0.309164	<0.001	0.602765
cg06501084	chr14	63568195	-	KCNH5	5'UTR	OpenSea	7.35412e-06	0.429307	<0.001	0.642411
cg25576796	chr3	155723904	-	-	-	OpenSea	1.084e-05	0.429307	<0.001	0.544937
cg08073652	chr6	43418057	+	ABCC10	3'UTR	OpenSea	1.32886e-05	0.429307	<0.001	-0.580025
cg19701213	chr19	42817154	+	TMEM145	TSS1500	N_Shore	1.36667e-05	0.429307	<0.001	0.578183
cg12010476	chr13	112628711	-	-	-	N_Shore	1.42325e-05	0.429307	<0.001	0.591186
cg09888562	chr16	54318314	+	IRX3	Body	Island	1.43546e-05	0.429307	<0.001	-0.534881
cg13606420	chr6	10723028	-	TMEM14C	TSS200	Island	1.62201e-05	0.448008	<0.001	0.590541
cg01815671	chr3	126113663	+	CCDC37	TSS200	Island	1.68972e-05	0.448008	<0.001	-0.651566
cg27190206	chr19	40949452	-	SERTAD3	5'UTR; TSS1500	Island	1.78344e-05	0.448008	<0.001	-0.659062
cg02296916	chr5	82372944	+	XRCC4; TMEM167A	TSS1500; Body	N_Shore	1.82364e-05	0.448008	0.001	0.583652
cg00373101	chr16	19125146	-	ITPRIPL2	TSS200	Island	2.09395e-05	0.48012	<0.001	0.521308
cg23608949	chr3	192554400	+	MB21D2	Body	OpenSea	2.2e-05	0.487702	<0.001	-0.612108
cg08177815	chr12	131915991	+	-	-	N_Shore	2.51917e-05	0.487702	<0.001	-0.604383
cg16084857	chrX	130216575	-	FLJ30058	Body	Island	2.52842e-05	0.487702	<0.001	-0.605951
cg20425997	chr2	72665752	-	EXOC6B	Body	OpenSea	2.68933e-05	0.487702	<0.001	0.545506
cg23132859	chr17	548495	-	VPS53	Body	OpenSea	2.69423e-05	0.487702	<0.001	-0.532604
cg20403528	chr2	236900667	-	AGAP1	Body	OpenSea	3.07157e-05	0.519541	<0.001	0.551524
cg06412045	chr5	96632966	+	-	-	OpenSea	3.13996e-05	0.519541	<0.001	0.504857
cg26658756	chr14	77666908	+	TMEM63C	5'UTR	OpenSea	3.37751e-05	0.519541	<0.001	0.531518
cg09720291	chr17	36508568	+	SOCS7	1stExon	Island	3.99439e-05	0.531764	<0.001	0.558422
cg04085713	chr1	25509445	-	-	-	OpenSea	4.2423e-05	0.531764	<0.001	0.631484
cg22122414	chr8	53627067	-	RB1CC1	TSS200	Island	4.71339e-05	0.531764	<0.001	0.510918
cg05375685	chr3	149616699	+	RNF13	Body	OpenSea	4.82265e-05	0.531764	<0.001	-0.625759
cg21116660	chr6	28839951	-	-	-	OpenSea	4.90065e-05	0.531764	0.001	-0.587697
cg10831326	chr12	89413599	-	LOC728084	TSS200	OpenSea	4.91057e-05	0.531764	<0.001	0.636431
cg21428681	chr8	23540856	-	NKX3-1	TSS1500	S_Shore	5.10204e-05	0.531764	<0.001	0.56824
cg00274492	chr19	8032635	-	ELAVL1	Body	S_Shelf	5.21436e-05	0.531764	<0.001	-0.626765
cg00513676	chr12	14772144	+	GUCY2C; PLBD1-AS1	ExonBnd; Body	OpenSea	5.52854e-05	0.531764	<0.001	0.613532
cg08612975	chr22	38203792	+	GCAT	TSS200	Island	5.56518e-05	0.531764	<0.001	0.597399
cg26341935	chr12	50677460	+	LIMA1	TSS200	OpenSea	5.57084e-05	0.531764	<0.001	0.501485
cg25834692	chr3	29535414	+	RBMS3	Body	OpenSea	5.66994e-05	0.531764	<0.001	0.525126
cg20907105	chr6	52929905	+	FBXO9	TSS1500; 1stExon; 5'UTR	N_Shore	5.69935e-05	0.531764	<0.001	0.547474
cg09897131	chr12	6578606	-	VAMP1	Body	N_Shore	5.81534e-05	0.531764	<0.001	0.544663
cg17091793	chr13	49684397	-	FNDC3A	TSS200; Body	OpenSea	5.95617e-05	0.531764	<0.001	0.525675
cg09914667	chr11	88236964	+	GRM5-AS1	TSS1500	OpenSea	5.96997e-05	0.531764	<0.001	0.62978
cg25206705	chr17	1082774	+	ABR	Body; 5'UTR	Island	6.19656e-05	0.531764	0.001	-0.533918
cg17867325	chr17	41624234	-	ETV4	TSS1500	S_Shore	6.54618e-05	0.531764	<0.001	0.550823
cg24537275	chr17	9151174	-	-	-	OpenSea	6.74095e-05	0.531764	<0.001	0.568336
cg25595005	chr6	28770623	-	-	-	OpenSea	6.79138e-05	0.531764	<0.001	0.603311
cg10440835	chr17	78484142	+	-	-	OpenSea	6.89219e-05	0.531764	<0.001	0.607041
cg05965402	chr4	25235416	-	PI4K2B	TSS1500	N_Shore	6.95267e-05	0.531764	<0.001	0.571952
cg11004645	chr16	29910630	-	SEZ6L2	TSS200	N_Shore	7.09883e-05	0.531764	<0.001	0.581994
cg03015080	chr7	153078797	+	-	-	OpenSea	7.25994e-05	0.531764	<0.001	0.591257
cg15092703	chr10	72678058	+	-	-	N_Shore	7.52475e-05	0.531764	<0.001	0.573305
cg13332130	chr19	41284234	-	RAB4B	5'UTR; 1stExon	Island	7.62523e-05	0.531764	<0.001	0.618712
cg00792740	chr15	25684488	-	UBE3A	TSS1500	S_Shore	7.71406e-05	0.531764	<0.001	0.567015
cg13536309	chr6	27572842	+	-	-	OpenSea	7.81823e-05	0.531764	<0.001	0.55399
cg18091591	chr3	57614451	+	DENND6A	Body	OpenSea	8.06493e-05	0.531764	<0.001	0.587392
cg17665323	chr10	133032157	-	TCERG1L	Body	OpenSea	8.27863e-05	0.531764	<0.001	-0.524604
cg24796046	chr10	132136401	-	-	-	OpenSea	8.56323e-05	0.531764	<0.001	-0.506447
cg18987659	chrX	68373308	+	-	-	S_Shelf	8.57765e-05	0.531764	0.001	-0.58088
cg18118249	chr11	75873027	-	-	-	N_Shelf	8.60443e-05	0.531764	<0.001	0.509376
cg20563666	chr2	43903842	-	PLEKHH2; LOC728819	Body; TSS1500	OpenSea	8.9851e-05	0.531764	<0.001	0.504307
cg24932289	chrX	40036253	+	BCOR	5'UTR	Island	9.15812e-05	0.531764	<0.001	-0.506721
cg05800336	chr10	133252069	+	-	-	OpenSea	9.35299e-05	0.531764	<0.001	0.532414
cg27429450	chr20	60696725	+	LSM14B	TSS1500	Island	9.37111e-05	0.531764	<0.001	0.562734
cg03370491	chr10	110654120	-	-	-	OpenSea	9.42939e-05	0.531764	<0.001	-0.5736
cg19001845	chr4	190597946	+	-	-	OpenSea	9.84515e-05	0.53324	<0.001	-0.543745
cg05964963	chr17	56160684	-	LOC101927666; DYNLL2	TSS200	N_Shore	0.00010074	0.53614	<0.001	0.520642
cg04982692	chr3	169215834	-	MECOM	5'UTR; Body	OpenSea	0.000101652	0.53614	<0.001	0.587951
cg24815852	chr9	139760767	+	EDF1	1stExon; 5'UTR	Island	0.000102428	0.53614	<0.001	0.530823
cg09862667	chr16	17639065	-	-	-	OpenSea	0.000104671	0.53614	<0.001	-0.512033
cg11604536	chr12	12622591	-	-	-	OpenSea	0.000105383	0.53614	<0.001	0.549288
cg07868215	chr4	38665610	-	KLF3; FLJ13197	TSS200; Body	Island	0.000107698	0.53614	<0.001	0.581245
cg07508299	chr6	166050974	+	PDE10A	Body; 5'UTR	OpenSea	0.000108138	0.53614	<0.001	-0.570523
cg23179379	chr19	9434523	+	ZNF559	TSS1500	N_Shore	0.000108447	0.53614	<0.001	0.55172
cg07620918	chr3	10983606	-	-	-	OpenSea	0.000116806	0.53614	<0.001	-0.562555
cg21648686	chr12	111368911	+	-	-	OpenSea	0.000117229	0.53614	0.001	-0.545441
cg06695833	chr19	18220682	-	MAST3	Body	N_Shore	0.000118626	0.536834	<0.001	0.526791
cg20184537	chr2	241490425	+	ANKMY1	Body	OpenSea	0.000120675	0.539013	0.001	-0.502816
cg14490754	chr2	129334140	+	-	-	OpenSea	0.000132396	0.558715	<0.001	0.573948
cg12115759	chrX	31284505	-	DMD	Body	Island	0.0001409	0.572856	0.001	0.514398
cg01142396	chr2	131044434	+	-	-	N_Shore	0.000141904	0.572856	<0.001	-0.537797
cg01524278	chr12	54355460	-	-	-	Island	0.000143242	0.572856	<0.001	0.508042
cg14230606	chr2	43903526	-	PLEKHH2; LOC728819	Body; TSS200	OpenSea	0.000147092	0.57817	<0.001	0.534826
cg01284666	chr8	143070242	+	-	-	OpenSea	0.000156472	0.593509	<0.001	0.548003
cg01683373	chr3	187916442	+	LPP	5'UTR	OpenSea	0.000167236	0.598946	<0.001	-0.572825
cg23981905	chr10	99258985	-	UBTD1; MMS19	1stExon; TSS1500	Island	0.000169667	0.598946	<0.001	0.60433
cg26798738	chr14	74119464	-	DNAL1	5'UTR; Body	OpenSea	0.000172963	0.601997	0.001	0.565018
cg02471778	chr2	25621253	-	DTNB	Body	OpenSea	0.000173983	0.601997	<0.001	0.552242
cg02307605	chr13	28364079	+	-	-	Island	0.000174158	0.601997	0.002	-0.533399
cg12814088	chr1	172867384	-	-	-	OpenSea	0.000177221	0.607108	<0.001	-0.50926
cg23916976	chr6	41594831	-	-	-	OpenSea	0.000190886	0.610115	<0.001	0.575461
cg11274450	chr11	70472208	+	SHANK2	Body	OpenSea	0.000190936	0.610115	<0.001	-0.511519
cg16682333	chr21	40017453	+	ERG	5'UTR; Body	OpenSea	0.000193877	0.610115	<0.001	0.579403
cg03905463	chr10	92980256	-	PCGF5	TSS200	N_Shore	0.000199115	0.610815	0.001	0.525111
cg18808054	chr1	86036651	+	DDAH1	5'UTR	OpenSea	0.000200055	0.610815	<0.001	-0.507729
cg10164597	chr4	48880568	-	-	-	OpenSea	0.00020279	0.610815	<0.001	-0.513887
cg23773252	chr7	99527224	+	GJC3	1stExon	OpenSea	0.000205658	0.610815	0.001	0.569687
cg10979181	chr7	136586606	-	CHRM2	5'UTR; TSS1500	OpenSea	0.000206311	0.610815	<0.001	-0.52499
cg05226246	chr18	12061809	-	-	-	OpenSea	0.000208132	0.610815	0.001	-0.508599
cg19265518	chr20	45985615	-	ZMYND8	TSS200	OpenSea	0.000218498	0.619613	<0.001	0.554268
cg15779701	chr19	14416671	+	-	-	OpenSea	0.000218816	0.619613	<0.001	-0.536278
cg17238970	chr1	81124441	-	-	-	OpenSea	0.000222112	0.619613	<0.001	0.563878
cg05041061	chr17	79426049	+	BAHCC1	Body	Island	0.00022536	0.619613	0.001	-0.536201
cg00945341	chr19	22694413	+	-	-	OpenSea	0.00022596	0.619613	<0.001	-0.521953
cg24813323	chr12	63242527	+	PPM1H	Body	OpenSea	0.000227928	0.619613	<0.001	-0.519417
cg27546977	chr6	29521152	+	-	-	Island	0.000234475	0.619613	<0.001	0.537229
cg07182248	chrX	70839284	+	CXCR3; BCYRN1	TSS1500; Body	OpenSea	0.000236632	0.619613	<0.001	-0.538515
cg07550424	chr10	71930294	+	SAR1A	TSS200	Island	0.000239999	0.619613	0.001	0.503469
cg03213757	chr6	135202373	-	-	-	OpenSea	0.000241648	0.619613	<0.001	0.504481
cg20209861	chr1	147379437	-	GJA8	5'UTR	N_Shore	0.000243017	0.619613	<0.001	0.585085
cg17803054	chr19	40927068	+	-	-	Island	0.000246741	0.619613	<0.001	0.558267
cg06488198	chr19	36083276	+	-	-	OpenSea	0.000247199	0.619613	<0.001	0.50542
cg08862499	chr17	44271469	-	-	-	Island	0.000249428	0.619613	<0.001	0.570969
cg18250677	chr15	22980991	-	CYFIP1	Body	N_Shore	0.000255948	0.619613	<0.001	0.5716
cg00401266	chr3	156946841	+	-	-	OpenSea	0.000258595	0.619613	<0.001	-0.55427
cg00082770	chr2	200332739	-	FLJ32063	TSS200	N_Shore	0.000266063	0.619613	<0.001	-0.528545
cg05174890	chr17	33759986	+	SLFN12	TSS1500	OpenSea	0.000270443	0.619613	0.002	0.501987
cg25872752	chr19	920370	+	KISS1R	Body	Island	0.000270678	0.619613	<0.001	0.551437
cg04712892	chr10	115424103	-	NRAP	TSS1500	OpenSea	0.000271117	0.619613	0.001	-0.55526
cg10841593	chr12	106695765	-	TCP11L2	TSS1500	N_Shore	0.000275956	0.619613	<0.001	0.528521
cg00050618	chr16	27414418	-	IL21R	TSS200; 5'UTR	OpenSea	0.000278792	0.619613	<0.001	-0.511716
cg11835442	chr20	23470461	+	CST8	TSS1500	OpenSea	0.000280295	0.619613	<0.001	0.548991
cg11897219	chr5	174187597	-	-	-	OpenSea	0.000282645	0.619613	<0.001	0.56059
cg08672695	chr6	33356860	-	-	-	N_Shelf	0.000284678	0.619613	<0.001	0.515693
cg10645855	chr7	1443760	-	-	-	Island	0.000284965	0.619613	0.002	0.526056
cg07017437	chr6	28601271	-	-	-	N_Shore	0.000293111	0.619613	0.001	0.511966
cg01643091	chr17	77020494	-	C1QTNF1	1stExon; 5'UTR	Island	0.00029363	0.619613	0.001	-0.546426
cg24955345	chr1	14106205	+	PRDM2	Body	OpenSea	0.000295231	0.619613	<0.001	-0.591978
cg13527387	chr2	31806767	-	SRD5A2	TSS1500	Island	0.00029645	0.619613	<0.001	-0.533411
cg06306289	chr16	86657250	-	-	-	OpenSea	0.000301317	0.619613	<0.001	-0.587347
cg08157271	chr9	130743011	-	FAM102A	TSS1500	Island	0.00030359	0.619613	<0.001	0.601511
cg05913325	chr6	29639793	-	MOG	3'UTR	OpenSea	0.00030668	0.619613	<0.001	0.552394
cg12642006	chr16	11350118	+	SOCS1	TSS200	Island	0.000310787	0.619613	<0.001	0.52572
cg15264052	chr11	27528011	+	BDNFOS; LIN7C	TSS1500; Body	Island	0.000313607	0.619613	<0.001	0.532494
cg16906822	chr6	11538528	+	TMEM170B	1stExon	Island	0.000319427	0.619613	<0.001	-0.562528
cg16416718	chr1	6844519	-	CAMTA1	TSS1500	Island	0.000330539	0.619613	<0.001	0.560818
cg06622735	chr5	473452	-	SLC9A3; LOC25845	3'UTR; TSS1500	Island	0.000331273	0.619613	<0.001	0.559114
cg17724914	chr10	69702620	-	HERC4	Body	OpenSea	0.000332662	0.619613	<0.001	-0.582227
cg00591740	chr6	150377927	-	-	-	N_Shore	0.000334889	0.619613	0.001	-0.514002
cg05096321	chr7	94286511	+	SGCE; PEG10	TSS1500; 5'UTR	Island	0.000336677	0.619613	<0.001	-0.537784
cg15103584	chr18	56943576	-	-	-	S_Shelf	0.000336823	0.619613	0.001	0.501451
cg10372485	chr13	111294754	+	CARS2	Body	Island	0.000339137	0.619613	<0.001	-0.536944
cg16535062	chr11	14521425	+	COPB1	5'UTR; 1stExon; TSS200	OpenSea	0.000342759	0.619613	<0.001	0.530646
cg25654379	chr20	38922895	+	-	-	OpenSea	0.000351199	0.619613	<0.001	-0.553693
cg21548114	chr11	75156535	-	GDPD5	Body	OpenSea	0.0003518	0.619613	0.001	0.584255
cg02276793	chr3	169685131	-	LOC100128164; SEC62	TSS1500; Body	S_Shore	0.000352821	0.619613	<0.001	0.533127
cg07159858	chr14	75744601	+	FOS	TSS1500	Island	0.000353667	0.619613	<0.001	0.537211
cg11155172	chr15	69351555	-	MIR548H4	Body	OpenSea	0.000354519	0.619613	0.001	0.526344
cg13963053	chr6	170540050	+	-	-	OpenSea	0.000359859	0.625588	<0.001	-0.530455
cg06581033	chr10	766294	+	-	-	OpenSea	0.000360147	0.625588	<0.001	0.517863
cg08373303	chr6	76066476	+	FILIP1	Body	OpenSea	0.000365001	0.626745	<0.001	-0.536398
cg12923297	chr6	33290741	+	DAXX	1stExon; 5'UTR; Body	Island	0.000369617	0.63007	<0.001	0.515385
cg04421523	chr6	12083035	+	HIVEP1	Body	OpenSea	0.000372299	0.63007	0.002	0.588972
cg14163927	chr19	5453362	+	-	-	N_Shelf	0.000372779	0.63007	<0.001	-0.537698
cg24054684	chr11	14665335	-	PDE3B; PSMA1	1stExon; TSS200; 5'UTR	Island	0.000375096	0.63007	0.001	0.528622
cg25742745	chr6	30689865	+	TUBB	Body	S_Shore	0.000383292	0.63007	0.001	0.521011
cg00110623	chr5	150461116	-	TNIP1	TSS200	S_Shore	0.000383331	0.63007	<0.001	0.538386
cg06198088	chr2	42275672	+	PKDCC	1stExon	OpenSea	0.000384115	0.63007	<0.001	0.522424
cg14094333	chr4	38666051	-	KLF3; FLJ13197	1stExon; 5'UTR; Body	Island	0.000389147	0.63007	0.001	0.564529
cg26150447	chr8	142187123	-	DENND3	Body	S_Shelf	0.000391316	0.63007	<0.001	-0.524573
cg12614830	chr12	26678026	-	ITPR2	Body	OpenSea	0.000395919	0.63007	0.001	-0.581119
cg25023245	chr16	401986	-	AXIN1	5'UTR	OpenSea	0.000405131	0.63007	<0.001	0.501693
cg10087138	chr11	66187719	+	NPAS4	TSS1500	N_Shore	0.000409419	0.63007	0.003	-0.544727
cg03772511	chr4	124746397	+	LOC285419	Body	OpenSea	0.000410804	0.63007	<0.001	0.508045
cg04131381	chr12	13253236	+	GSG1	Body	N_Shore	0.000417084	0.63007	<0.001	-0.571774
cg13586420	chr6	33160262	+	COL11A2	TSS200	Island	0.000418553	0.63007	<0.001	0.512206
cg10023249	chr19	54041303	-	ZNF331	TSS200; 5'UTR	Island	0.0004187	0.63007	0.001	-0.532655
cg21093166	chr5	2752145	+	IRX2; C5orf38	TSS1500	Island	0.000429245	0.633975	<0.001	0.533386
cg09695647	chr3	48754612	+	IP6K2	1stExon; 5'UTR; Body	Island	0.000430664	0.633975	<0.001	0.500494
cg06163216	chr11	534323	+	HRAS	5'UTR	N_Shore	0.000430851	0.633975	0.001	-0.503828
cg23299262	chr17	40932983	+	WNK4	1stExon	Island	0.000436189	0.636002	0.001	0.514703
cg25098660	chr15	62453040	-	-	-	N_Shelf	0.000436412	0.636002	0.001	-0.52069
cg15535174	chr20	35488454	+	C20orf117	Body; TSS200	N_Shelf	0.000438704	0.636436	<0.001	0.530913
cg03686593	chr18	11149470	+	FAM38B	TSS1500	Island	0.000441975	0.636436	0.001	0.519139
cg11910670	chr2	193510202	-	-	-	OpenSea	0.000444126	0.636457	<0.001	0.523521
cg07317047	chr3	69994982	+	MITF	Body	OpenSea	0.000450504	0.636698	0.002	0.505284
cg12001591	chr7	55538436	+	VOPP1	3'UTR	OpenSea	0.000454799	0.637151	0.001	0.551912
cg18048341	chr15	48043013	+	SEMA6D	5'UTR	OpenSea	0.000457009	0.638946	<0.001	-0.524243
cg05378118	chr10	50886999	-	C10orf53	TSS1500	N_Shore	0.000469337	0.644393	<0.001	0.544153
cg19527801	chr6	32164124	-	GPSM3; NOTCH4	TSS1500; Body	Island	0.000479502	0.646639	<0.001	0.528581
cg05573902	chr10	90584927	-	ANKRD22	Body	OpenSea	0.00048145	0.646639	0.002	-0.500487
cg04458510	chr8	94767001	-	TMEM67	TSS200	Island	0.000493761	0.646639	<0.001	-0.523252
cg15080590	chr7	157493924	+	PTPRN2	Body	N_Shore	0.000505192	0.646639	0.001	0.524947
cg06375202	chr20	21008277	-	-	-	OpenSea	0.000507974	0.646639	<0.001	-0.556628
cg06097803	chr12	3068895	+	TEAD4	5'UTR; TSS200	Island	0.000509735	0.646639	<0.001	0.526645
cg11205298	chr14	92270383	+	TC2N	Body	OpenSea	0.000515264	0.646639	<0.001	0.500294
cg12466070	chr7	99708960	+	TAF6	Body; ExonBnd	OpenSea	0.000516096	0.646639	0.001	-0.500667
cg16909783	chr7	150869917	-	-	-	Island	0.000525973	0.648434	<0.001	0.540416
cg20733879	chr8	118146034	+	SLC30A8	TSS1500; 5'UTR	OpenSea	0.000533322	0.648705	0.001	0.56873
cg15822889	chr4	41412457	-	LIMCH1	5'UTR	OpenSea	0.000543728	0.648705	<0.001	-0.529888
cg09006543	chr13	32828759	+	FRY	Body	OpenSea	0.000544112	0.648705	<0.001	0.516838
cg04891495	chr12	99039187	-	APAF1	5'UTR; TSS1500; 1stExon	Island	0.00054666	0.648705	0.001	0.500914
cg14870861	chr19	10628183	-	S1PR5	TSS200	Island	0.000548301	0.648705	0.001	0.537298
cg13121939	chr5	140855113	-	PCDHGC3; PCDHGA8;PCDHGB5;PCDHGA9;PCDHGB6;PCDHGA10;PCDHGB7;PCDHGA11;PCDHGA11;PCDHGA12;PCDHGA1;PCDHGA2;PCDHGA3;PCDHGB1;PCDHGA4;PCDHGB2;PCDHGA5;PCDHGB3;PCDHGA6;PCDHGA7;PCDHGB4	TSS1500; Body	N_Shore	0.000551717	0.648705	0.001	0.500324
cg21766592	chr19	47288066	-	SLC1A5	1stExon; 5'UTR; Body	N_Shelf	0.000555599	0.648705	<0.001	0.569076
cg00641122	chr2	192431398	+	-	-	OpenSea	0.00055628	0.648705	0.001	-0.507922
cg03562441	chr11	13380012	+	ARNTL	Body	OpenSea	0.000560515	0.648705	0.001	-0.564252
cg24621841	chr4	87816095	-	-	-	S_Shelf	0.000564445	0.649268	<0.001	-0.505279
cg27562259	chr6	28842682	-	-	-	OpenSea	0.000568633	0.649337	0.001	-0.556886
cg00394214	chr19	17420434	-	DDA1	5'UTR; 1stExon	N_Shore	0.000571467	0.649337	0.001	0.540709
cg08286668	chr1	160808595	+	CD244	Body	OpenSea	0.000575747	0.649618	0.001	-0.579903
cg01015012	chr5	63867904	-	RGS7BP	Body	OpenSea	0.000583043	0.649618	0.001	0.503148
cg25003343	chr1	29508764	-	SFRS4	TSS200	S_Shore	0.000588928	0.649618	<0.001	0.557234
cg15680557	chr19	54704426	-	RPS9	TSS1500	N_Shore	0.000590842	0.649618	0.002	0.518246
cg16348929	chr19	21541917	-	ZNF738	Body	OpenSea	0.000591717	0.649618	0.003	0.532114
cg17016242	chr8	20107455	+	LZTS1	Body	Island	0.00059274	0.649618	0.001	-0.522836
cg25266739	chr6	125591051	+	-	-	OpenSea	0.000603338	0.654168	<0.001	-0.502524
cg02632490	chr10	88024529	+	MIR346; GRID1	Body	S_Shore	0.000604227	0.654168	<0.001	-0.517946
cg23873413	chr5	132202383	-	GDF9; UQCRQ	TSS200; 5'UTR; TSS1500; 1st Exon	Island	0.000607843	0.654168	0.001	0.553281
cg16641210	chr22	18957864	+	DGCR5	TSS200	N_Shore	0.000614805	0.654168	0.001	0.51223
cg05096393	chr10	121566508	-	INPP5F	Body	OpenSea	0.000618982	0.654168	<0.001	0.509727
cg12580887	chr9	109866027	-	LOC340512	TSS1500	OpenSea	0.000621969	0.654409	<0.001	-0.537315
cg26575445	chr3	169756530	+	GPR160	5'UTR	Island	0.000624489	0.655597	0.001	0.542384
cg13044539	chr7	155680545	-	-	-	OpenSea	0.000635551	0.655597	0.001	-0.579263
cg07906239	chr4	54549172	+	-	-	OpenSea	0.000644499	0.655597	0.001	-0.50022
cg06936006	chr7	133074606	-	EXOC4	Body	OpenSea	0.000646578	0.655597	0.001	-0.526299
cg26635576	chr11	35275997	-	SLC1A2	3'UTR	OpenSea	0.00065115	0.655597	0.001	-0.537985
cg26899698	chr3	58046820	-	FLNB	Body	OpenSea	0.000653168	0.655597	<0.001	-0.5673
cg08516817	chr3	113160623	+	WDR52	TSS1500	Island	0.00065587	0.655597	<0.001	-0.546543
cg27009374	chr10	47655296	+	-	-	S_Shore	0.000659805	0.655597	<0.001	-0.501929
cg22321810	chr2	190045990	-	COL5A2	TSS1500	OpenSea	0.000663333	0.655597	0.001	0.559171
cg15406536	chr19	52643401	+	ZNF616	TSS1500	S_Shore	0.00066482	0.655597	0.001	0.545359
cg09368485	chr6	29974022	+	HLA-J; NCRNA00171	Body	N_Shore	0.000667402	0.655597	0.003	-0.542218
cg12351912	chr19	4339426	-	STAP2	TSS1500	N_Shelf	0.000668114	0.655597	0.001	-0.530279
cg25652703	chr1	186456416	-	-	-	OpenSea	0.000668682	0.655597	0.001	0.550695
cg09796640	chr14	105434298	+	AHNAK2	Body	OpenSea	0.000673833	0.655597	0.001	0.573283
cg05106824	chrX	120181294	-	GLUD2	TSS200	N_Shore	0.000676253	0.655969	<0.001	-0.536697
cg26513131	chr16	4556572	+	HMOX2	Body	OpenSea	0.000679655	0.656121	<0.001	0.570201
cg24823273	chr1	146634106	+	PRKAB2	Body	OpenSea	0.00068203	0.656147	<0.001	0.527403
cg09322678	chr8	144411500	+	TOP1MT	Body	OpenSea	0.000685688	0.656498	<0.001	-0.530377
cg21204379	chr11	67236722	+	TMEM134	1stExon; 5'UTR	Island	0.00069119	0.657116	0.001	0.512852
cg03587597	chr8	144105055	+	-	-	N_Shore	0.000692117	0.657116	0.003	-0.500237
cg19451397	chr1	113546417	-	-	-	OpenSea	0.000693098	0.657116	<0.001	-0.520505
cg24687579	chr7	101555980	+	CUX1	Body	N_Shelf	0.000705482	0.657116	0.001	-0.520116
cg04378440	chr17	42299139	-	UBTF	TSS1500	Island	0.000711893	0.657116	0.001	0.512339
cg19510980	chr1	89586757	+	GBP2	Body	OpenSea	0.000720148	0.657116	<0.001	0.557594
cg10226744	chr22	46068542	-	ATXN10	Body	S_Shore	0.000727775	0.657116	0.001	0.515868
cg00815564	chr10	97871186	+	-	-	OpenSea	0.000747449	0.657116	0.001	-0.505033
cg10259872	chr3	122802215	+	PDIA5	Body	OpenSea	0.00075597	0.657116	0.002	0.537891
cg10157234	chr6	91988964	+	-	-	OpenSea	0.000767298	0.657116	<0.001	0.524345
cg23447996	chr9	93564603	-	SYK	Body; 5'UTR	S_Shore	0.000771715	0.657116	0.001	0.533315
cg01315916	chr5	3591609	-	-	-	Island	0.000772416	0.657116	<0.001	0.509879
cg03392145	chr20	23338917	-	-	-	Island	0.000781868	0.657116	0.001	0.557701
cg03951424	chr1	61549111	-	NFIA	Body	Island	0.000789568	0.657116	<0.001	-0.540697
cg08871467	chr9	104161367	+	MRPL50; ZNF189	TSS1500; 1stExon; 5'UTR	Island	0.000790115	0.657116	0.001	-0.510253
cg26090554	chr20	35402449	+	DSN1	TSS1500	Island	0.000792245	0.657116	0.001	-0.537818
cg25099807	chr14	31926789	+	C14orf126	TSS200	Island	0.000795208	0.657116	<0.001	0.511325
cg26476066	chr2	69793003	-	AAK1	Body	OpenSea	0.000795532	0.657116	<0.001	-0.509188
cg22345069	chr5	6795634	-	-	-	OpenSea	0.000798623	0.657116	<0.001	0.537217
cg21004105	chr1	244998205	+	FAM36A	TSS1500	Island	0.000799043	0.657116	<0.001	0.569717
cg15833657	chr7	139207971	-	CLEC2L	TSS1500	N_Shore	0.000806412	0.658011	0.002	0.524558
cg11762760	chr6	168445614	+	KIF25	Body	N_Shelf	0.000816887	0.659053	0.001	-0.521307
cg11423891	chr6	168449235	-	-	-	Island	0.000817865	0.659053	<0.001	-0.522878
cg03406913	chr12	89918744	+	POC1B-GALNT4	Body; TSS200; 5'UTR	N_Shore	0.000820838	0.659053	<0.001	0.536433
cg14941149	chr19	38806746	+	YIF1B	TSS200; TSS1500	Island	0.000832033	0.659053	0.001	0.531886
cg17029237	chr17	73555445	-	LLGL2	Body	N_Shelf	0.000833251	0.659053	0.001	-0.530767
cg25001794	chr4	130014687	-	C4orf33; SCLT1	TSS200; 5'UTR; 1stExon	Island	0.000837769	0.659053	0.002	0.541714
cg02410538	chr11	100546042	+	-	-	OpenSea	0.000844761	0.659053	<0.001	-0.540809
cg19485190	chr5	14910013	+	-	-	OpenSea	0.000850246	0.659053	<0.001	0.548191
cg08576197	chr17	80170622	-	CCDC57	5'UTR	Island	0.000878602	0.659053	0.001	0.537431
cg01997417	chr19	40844906	+	C19orf47	Body	OpenSea	0.000878931	0.659053	<0.001	0.510711
cg27217167	chr17	231359	+	-	-	N_Shelf	0.000879335	0.659053	<0.001	-0.535634
cg15510984	chr20	44419733	+	WFDC3; DNTTIP1	5'UTR; TSS1500	N_Shore	0.000883418	0.659053	<0.001	-0.521476
cg02057063	chr1	114354442	-	RSBN1	1stExon	Island	0.000886324	0.659053	<0.001	0.513902
cg23765999	chr20	37200820	+	RALGAPB	Body	OpenSea	0.000907771	0.659053	0.001	0.571749
cg02715705	chr4	186658766	-	SORBS2	5'UTR	OpenSea	0.000911143	0.659053	<0.001	0.52966
cg00761344	chr1	40103693	-	HEYL	Body	N_Shore	0.000911835	0.659053	0.001	0.532722
cg06728306	chr21	35445589	-	MRPS6; SLC5A3	TSS1500	Island	0.000912875	0.659053	<0.001	0.558146
cg14020957	chr8	57123929	+	CHCHD7; PLAG1	TSS1500; TSS200	Island	0.000913803	0.659053	0.002	0.515177
cg01381611	chr19	51141479	+	SYT3	5'UTR; TSS200	N_Shore	0.000917531	0.659053	<0.001	0.534149
cg20830775	chr3	51428687	+	RBM15B	TSS200	Island	0.000924289	0.659053	0.002	0.529767
cg02744888	chr15	68778120	-	-	-	OpenSea	0.000930589	0.659053	<0.001	0.531118
cg23089261	chr6	7723385	-	-	-	N_Shelf	0.000933763	0.659053	0.002	0.515884
cg22680708	chr15	56286911	+	NEDD4	TSS1500	S_Shore	0.000952364	0.665075	0.001	-0.526999
cg13208151	chr10	134683335	+	-	-	S_Shore	0.000956712	0.666758	<0.001	0.545765
cg24589908	chr10	134411387	-	INPP5A	Body	Island	0.000968121	0.666935	0.001	-0.517749
cg17338929	chr21	45366791	+	AGPAT3	5'UTR	S_Shelf	0.000969071	0.666935	0.001	-0.539157
cg13010299	chr20	34129465	+	ERGIC3	TSS1500	N_Shore	0.000970039	0.666935	<0.001	-0.539494
cg14721708	chr22	43606235	-	SCUBE1	Body	Island	0.000980695	0.666935	0.001	-0.515439
cg26618255	chr17	14113042	+	-	-	S_Shelf	0.000996544	0.666935	0.002	0.521398

## Sheet: Supplementary Table S5
Supplementary Table S5 - Functional enrichment of the CpGs found to correlate with MAAS-A scale scores (Supplementary Table 5) using the ConsensusPath tool (Overlapping, total number of genes from the initial list to enrich that overlap with the functional set; allEntities, total number of genes within the functional set).
	Consensus Path name	functional set Id	overlapping Entities Num	all Entities Num	P Value	Adjusted P value
	IL2-mediated signaling events (PID)	283749	4	54	0.00171	0.169
	Phosphatidylinositol signaling system - Homo sapiens (human) (KEGG)	185442	5	97	0.00231	0.169
	Kit receptor signaling pathway (Wikipathways)	4415568	4	59	0.00237	0.169
	fc epsilon receptor i signaling in mast cells (BioCarta)	301308	3	29	0.00256	0.169
	Salmonella infection - Homo sapiens (human) (KEGG)	185969	8	249	0.00261	0.169
	bcr signaling pathway (BioCarta)	301405	3	32	0.00341	0.169
	Prolactin signaling pathway - Homo sapiens (human) (KEGG)	186177	4	70	0.00441	0.169
	O-Glycan biosynthesis (EHMN)	378786	3	36	0.00477	0.169
	GMCSF-mediated signaling events (PID)	283617	3	37	0.00516	0.169
	il 3 signaling pathway (BioCarta)	301396	2	12	0.00557	0.169
	Kisspeptin-kisspeptin receptor system in the ovary (Wikipathways)	4415918	3	39	0.00598	0.169
	melanocyte development and pigmentation pathway (BioCarta)	301266	2	13	0.00654	0.169
	D-<i>myo</i>-inositol (1	211361	2	13	0.00654	0.169
	Organelle biogenesis and maintenance (Reactome)	60126	7	231	0.00656	0.169
	Stabilization and expansion of the E-cadherin adherens junction (PID)	283596	3	42	0.00736	0.169
	IL-2 signaling pathway (Wikipathways)	4415930	3	42	0.00736	0.169
	stress induction of hsp regulation (BioCarta)	301381	2	14	0.00758	0.169
	Ras signaling in the CD4+ TCR pathway (PID)	283775	2	14	0.00758	0.169
	il 2 signaling pathway (BioCarta)	301232	2	14	0.00758	0.169
	FOXA1 transcription factor network (PID)	283690	3	44	0.00838	0.169
	Intra-Golgi and retrograde Golgi-to-ER traffic (Reactome)	68020	6	186	0.00869	0.169
	Membrane Trafficking (Reactome)	70625	12	578	0.00898	0.169
	Apoptosis - Homo sapiens (human) (KEGG)	186147	5	136	0.00962	0.169
	cadmium induces dna synthesis and proliferation in macrophages (BioCarta)	301327	2	16	0.00987	0.169
	calcium signaling by hbx of hepatitis b virus (BioCarta)	301410	2	16	0.00987	0.169
	Synthesis of PIPs at the early endosome membrane (Reactome)	47252	2	16	0.00987	0.169
	Insulin signaling pathway - Homo sapiens (human) (KEGG)	186174	5	137	0.00991	0.169
	il-2 receptor beta chain in t cell activation (BioCarta)	301285	3	48	0.0106	0.169
	IL5 (NetPath)	306809	3	48	0.0106	0.169
	IL-3 signaling pathway (Wikipathways)	4415542	3	49	0.0113	0.169
	Synaptic signaling pathways associated with autism spectrum disorder (Wikipathways)	4415822	3	50	0.0119	0.169
	nerve growth factor pathway (ngf) (BioCarta)	301198	2	18	0.0124	0.169
	oxidative stress induced gene expression via nrf2 (BioCarta)	301212	2	18	0.0124	0.169
	mets affect on macrophage differentiation (BioCarta)	301385	2	18	0.0124	0.169
	Inactivation of CSF3 (G-CSF) signaling (Reactome)	96263	2	18	0.0124	0.169
	Breast cancer - Homo sapiens (human) (KEGG)	186024	5	147	0.0132	0.169
	Signaling events mediated by Stem cell factor receptor (c-Kit) (PID)	283711	3	52	0.0132	0.169
	Prostate cancer - Homo sapiens (human) (KEGG)	186163	4	97	0.0137	0.169
	keratinocyte differentiation (BioCarta)	301417	3	53	0.0139	0.169
	Vesicle-mediated transport (Reactome)	70962	12	617	0.0145	0.169
	Pathways of neurodegeneration - multiple diseases - Homo sapiens (human) (KEGG)	185943	10	475	0.0152	0.169
	VEGFR2 mediated cell proliferation (Reactome)	49224	2	20	0.0152	0.169
	superpathway of D-<i>myo</i>-inositol (1	211362	2	20	0.0152	0.169
	RANKL-RANK signaling pathway (Wikipathways)	4415440	3	55	0.0154	0.169
	Neural Crest Differentiation (Wikipathways)	4415452	4	101	0.0157	0.169
	Breast cancer pathway (Wikipathways)	4415751	5	154	0.0158	0.169
	igf-1 signaling pathway (BioCarta)	301241	2	21	0.0168	0.171
	Protein digestion and absorption - Homo sapiens (human) (KEGG)	186014	4	103	0.0168	0.171
	inhibition of cellular proliferation by gleevec (BioCarta)	301176	2	22	0.0183	0.179
	Interferon Signaling (Reactome)	94348	5	162	0.0192	0.179
	Proximal tubule bicarbonate reclamation - Homo sapiens (human) (KEGG)	186089	2	23	0.0199	0.179
	Uptake and actions of bacterial toxins (Reactome)	112024	2	23	0.0199	0.179
	Signaling by CSF3 (G-CSF) (Reactome)	96264	2	23	0.0199	0.179
	Fc-epsilon receptor I signaling in mast cells (PID)	283652	3	62	0.0212	0.179
	Fas (INOH)	318492	2	24	0.0216	0.179
	proteasome complex (BioCarta)	301277	2	24	0.0216	0.179
	Endometrial cancer (Wikipathways)	4415718	3	63	0.0221	0.179
	Cholinergic synapse - Homo sapiens (human) (KEGG)	186153	4	113	0.0227	0.179
	Amyotrophic lateral sclerosis - Homo sapiens (human) (KEGG)	186032	8	364	0.0229	0.179
	Endothelins (PID)	283776	3	64	0.023	0.179
	Proteasome Degradation (Wikipathways)	4415383	3	64	0.023	0.179
	GnRH secretion - Homo sapiens (human) (KEGG)	185953	3	64	0.023	0.179
	tpo signaling pathway (BioCarta)	301287	2	25	0.0233	0.179
	Gastrin signaling pathway (Wikipathways)	4415853	4	114	0.0234	0.179
	Alzheimer disease - Homo sapiens (human) (KEGG)	186031	8	369	0.0246	0.184
	Golgi-to-ER retrograde transport (Reactome)	66365	4	116	0.0247	0.184
	Growth hormone synthesis secretion and action - Homo sapiens (human) (KEGG)	185994	4	119	0.0268	0.187
	BCR signaling pathway (PID)	283670	3	68	0.0269	0.187
	Melanoma (Wikipathways)	4415858	3	68	0.0269	0.187
	Huntington disease - Homo sapiens (human) (KEGG)	186035	7	306	0.0269	0.187
	pdgf signaling pathway (BioCarta)	301309	2	27	0.027	0.187
	Cilium Assembly (Reactome)	60125	5	178	0.0275	0.188
	KitReceptor (NetPath)	312061	3	70	0.029	0.192
	superpathway of inositol phosphate compounds (HumanCyc)	214137	3	70	0.029	0.192
	Ciliopathies (Wikipathways)	4415895	5	183	0.0305	0.192
	DAP12 signaling (Reactome)	73604	2	29	0.0308	0.192
	mucin core 1 and core 2 <i>O</i>-glycosylation (HumanCyc)	206093	2	29	0.0308	0.192
	Interferon alpha/beta signaling (Reactome)	40398	3	72	0.0312	0.192
	Parkinson disease - Homo sapiens (human) (KEGG)	186137	6	249	0.0317	0.192
	Inositol phosphate metabolism - Homo sapiens (human) (KEGG)	170163	3	73	0.0323	0.192
	ISG15 antiviral mechanism (Reactome)	94256	2	30	0.0328	0.192
	Autophagy (Wikipathways)	4415942	2	30	0.0328	0.192
	Extracellular vesicle-mediated signaling in recipient cells (Wikipathways)	4415547	2	30	0.0328	0.192
	PI3K-AKT-mTOR signaling pathway and therapeutic opportunities (Wikipathways)	4415639	2	30	0.0328	0.192
	IL6 (NetPath)	307227	3	74	0.0334	0.192
	Osteoclast differentiation - Homo sapiens (human) (KEGG)	186050	4	128	0.0338	0.192
	Activation of NMDA receptors and postsynaptic events (Reactome)	39862	3	75	0.0346	0.192
	Circadian rhythm - Homo sapiens (human) (KEGG)	186064	2	31	0.0349	0.192
	Nongenotropic Androgen signaling (PID)	283726	2	31	0.0349	0.192
	Prolactin Signaling Pathway (Wikipathways)	4415447	3	76	0.0358	0.193
	Leptin signaling pathway (Wikipathways)	4415444	3	76	0.0358	0.193
	Osteopontin-mediated events (PID)	283594	2	32	0.037	0.193
	FLT3 Signaling (Reactome)	96103	2	32	0.037	0.193
	Mucin type O-glycan biosynthesis - Homo sapiens (human) (KEGG)	174950	2	32	0.037	0.193
	Methionine and cysteine metabolism (EHMN)	378770	3	78	0.0382	0.197
	role of egf receptor transactivation by gpcrs in cardiac hypertrophy (BioCarta)	301227	2	33	0.0391	0.198
	Trk receptor signaling mediated by the MAPK pathway (PID)	283754	2	33	0.0391	0.198
	p38 MAPK Signaling Pathway (Wikipathways)	4415697	2	34	0.0413	0.198
	Signaling of Hepatocyte Growth Factor Receptor (Wikipathways)	4415571	2	34	0.0413	0.198
	Translocation of SLC2A4 (GLUT4) to the plasma membrane (Reactome)	69927	2	34	0.0413	0.198
	COPI-independent Golgi-to-ER retrograde traffic (Reactome)	66364	2	34	0.0413	0.198
	Apelin signaling pathway - Homo sapiens (human) (KEGG)	186092	4	137	0.0417	0.198
	Neutrophil degranulation (Reactome)	133952	9	487	0.0428	0.198
	B cell receptor signaling pathway - Homo sapiens (human) (KEGG)	185963	3	82	0.0433	0.198
	HIV-1 Nef: Negative effector of Fas and TNF-alpha (PID)	283614	2	35	0.0435	0.198
	Amyotrophic lateral sclerosis (ALS) (Wikipathways)	4415493	2	35	0.0435	0.198
	angiotensin ii mediated activation of jnk pathway via pyk2 dependent signaling (BioCarta)	301281	2	35	0.0435	0.198
	Histidine metabolism (EHMN)	378768	2	35	0.0435	0.198
	Ubiquitin mediated proteolysis - Homo sapiens (human) (KEGG)	186023	4	140	0.0446	0.201
	C-type lectin receptors (CLRs) (Reactome)	84728	3	84	0.0459	0.203
	PI Metabolism (Reactome)	47354	3	84	0.0459	0.203
	Spinocerebellar ataxia - Homo sapiens (human) (KEGG)	186036	4	143	0.0476	0.207
	trefoil factors initiate mucosal healing (BioCarta)	301233	2	37	0.0482	0.207
	Antiviral mechanism by IFN-stimulated genes (Reactome)	94347	2	37	0.0482	0.207
	Colorectal cancer - Homo sapiens (human) (KEGG)	186165	3	86	0.0487	0.208

## Sheet: Supplementary Table S6
Supplementary Table S6. Correlations between DNA methylation changes in CpGs (T2-T1) and changes in SPRINT scores (T2-T1).
CpG ID	Chromosome	Position	Strand	UCSC Reference Gene Symbol	UCSC Reference Gene Group	Relative to Island position	P Value	Adjusted P value (FDR)	Permutated P value	Correlation coefficient
cg08384611	chr9	38689983	+	-	-	OpenSea	1.27002e-08	0.00873601	<0.001	-0.554665
cg11029504	chr9	80512104	+	GNAQ	Body	OpenSea	7.01773e-07	0.241363	<0.001	0.649204
cg08166063	chr5	142124840	+	LOC101926975	TSS1500	OpenSea	5.28639e-06	0.594225	<0.001	0.582202
cg19041132	chr17	74380824	-	SPHK1	5'UTR; 1stExon; TSS1500	Island	6.04707e-06	0.594225	<0.001	0.508066
cg07300846	chr16	29888571	+	SEZ6L2	Body	S_Shore	1.82058e-05	0.768638	<0.001	-0.567348
cg03370491	chr10	110654120	-	-	-	OpenSea	1.90171e-05	0.768638	<0.001	0.553471
cg09944149	chr9	96792653	-	PTPDC1	TSS1500	Island	2.03243e-05	0.768638	<0.001	-0.524967
cg04975846	chr16	88923880	+	TRAPPC2L; GALNS	Body	Island	2.20237e-05	0.768638	<0.001	-0.551054
cg04535189	chr14	81509435	+	TSHR	Body	OpenSea	2.23828e-05	0.768638	<0.001	-0.510047
cg05037166	chr9	38069321	+	SHB	TSS200	Island	2.46943e-05	0.768638	<0.001	-0.582935
cg02930664	chr19	44506841	+	ZNF230	TSS1500	N_Shore	3.01819e-05	0.768638	0.001	-0.50138
cg14543959	chr3	113557658	-	GRAMD1C	TSS200	Island	3.20636e-05	0.768638	<0.001	-0.521914
cg03371609	chr8	52322171	+	PXDNL	Body	Island	3.42531e-05	0.768638	<0.001	-0.536385
cg22531801	chr1	235806070	+	GNG4	5'UTR	S_Shore	3.75865e-05	0.768638	<0.001	-0.535703
cg02790177	chr10	122216372	-	PPAPDC1A	TSS200	Island	4.02742e-05	0.768638	0.001	-0.561897
cg21375582	chr10	77796358	-	C10orf11	Body	OpenSea	4.22136e-05	0.768638	<0.001	-0.519515
cg12664795	chr1	156270918	-	VHLL	TSS1500	OpenSea	4.29265e-05	0.768638	<0.001	0.545527
cg03922095	chr7	1525238	+	INTS1	Body	S_Shore	4.53334e-05	0.768638	0.001	-0.589556
cg10595547	chr10	119310911	+	-	-	N_Shore	5.21716e-05	0.768638	0.001	-0.528424
cg14204600	chr14	104000460	+	TRMT61A	Body	N_Shore	5.24979e-05	0.768638	<0.001	0.516522
cg22174486	chr11	536817	-	HRAS; LRRC56	TSS1500	Island	5.5121e-05	0.768638	<0.001	-0.509936
cg11478273	chr8	128806682	-	PVT1	TSS200	Island	5.52305e-05	0.768638	<0.001	-0.532504
cg13920521	chr1	33367321	-	TMEM54	TSS1500	S_Shore	5.62182e-05	0.768638	<0.001	-0.531669
cg06484864	chr17	44942160	+	WNT9B	Body	OpenSea	6.28104e-05	0.768638	<0.001	0.581258
cg03003668	chr1	154840889	-	KCNN3	Body	OpenSea	6.73327e-05	0.768638	<0.001	-0.552874
cg03262130	chr6	143661941	-	-	-	OpenSea	6.74418e-05	0.768638	<0.001	0.527392
cg12903627	chr4	80274268	+	-	-	OpenSea	7.082e-05	0.768638	<0.001	0.503141
cg17281401	chr1	48274402	+	TRABD2B	Body	OpenSea	7.34457e-05	0.768638	<0.001	0.534163
cg14900962	chr3	183563675	+	PARL	Body	OpenSea	8.11044e-05	0.768638	<0.001	0.534164
cg01759889	chrX	68725086	+	FAM155B	1stExon; 5'UTR	Island	8.25979e-05	0.768638	<0.001	0.529841
cg25902682	chr5	79461463	+	SERINC5	Body	OpenSea	8.53813e-05	0.768638	0.001	-0.592686
cg01145398	chr10	135075451	-	-	-	Island	8.60888e-05	0.768638	<0.001	-0.530885
cg11409511	chr8	42521377	-	-	-	OpenSea	0.000100986	0.789371	<0.001	-0.510546
cg08698035	chr12	12917186	+	MIR613; APOLD1	TSS1500; Body	OpenSea	0.000104778	0.800814	<0.001	-0.517717
cg05374956	chr19	5838735	-	FUT6	1stExon; 5'UTR	OpenSea	0.000124972	0.839455	<0.001	-0.546124
cg12845051	chr5	1226977	-	SLC6A18	Body	Island	0.000125699	0.839455	<0.001	0.52458
cg25213550	chr7	151692197	-	GALNTL5	Body	OpenSea	0.000128731	0.840604	<0.001	-0.529531
cg00672930	chr8	130585711	+	CCDC26	Body	OpenSea	0.000138732	0.840604	<0.001	-0.544813
cg14556515	chr17	80416454	+	NARF	5'UTR; TSS200	Island	0.000145594	0.840604	<0.001	-0.593021
cg17459941	chr22	18221269	+	BID	Body	OpenSea	0.000150142	0.840604	<0.001	-0.536885
cg12153422	chr14	75075712	+	LTBP2	Body	N_Shore	0.000159106	0.840604	<0.001	0.612951
cg12521010	chr9	96907980	-	-	-	OpenSea	0.000164007	0.840604	<0.001	0.553954
cg01044189	chrX	51137589	+	-	-	N_Shore	0.000168694	0.840604	<0.001	0.526129
cg16464373	chr8	65293734	+	-	-	S_Shelf	0.000169661	0.840604	0.001	-0.551117
cg00739805	chr13	106939361	+	-	-	OpenSea	0.000173776	0.840604	<0.001	-0.509613
cg03549961	chr14	71912677	-	-	-	OpenSea	0.000183315	0.840604	<0.001	0.511025
cg16817891	chr11	2165827	+	IGF2AS; INS-IGF2; IGF2	Body; 5'UTR	S_Shore	0.000183555	0.840604	0.001	-0.544658
cg05694971	chr15	36872036	-	C15orf41	5'UTR; 1stExon	S_Shore	0.000186436	0.840604	<0.001	0.5274
cg20577765	chr2	101034295	+	CHST10	TSS200	Island	0.000194833	0.840604	<0.001	-0.55
cg14503247	chr10	34090662	-	-	-	OpenSea	0.000201494	0.840604	<0.001	0.537401
cg20412539	chr7	999153	-	-	-	OpenSea	0.00020627	0.840604	<0.001	0.54079
cg17290488	chr5	179281560	-	C5orf45	Body	N_Shelf	0.000207985	0.840604	<0.001	0.526062
cg09627276	chr8	47326950	-	-	-	OpenSea	0.000208445	0.840604	<0.001	0.55412
cg08742837	chr10	73301082	+	CDH23	Body	OpenSea	0.000219187	0.840604	<0.001	-0.577464
cg11504897	chr6	6007412	-	NRN1	5'UTR; 1stExon	Island	0.000220349	0.840604	<0.001	-0.517181
cg15598265	chr1	4004041	+	-	-	OpenSea	0.000223128	0.840604	<0.001	-0.550025
cg20045426	chr20	30832285	-	-	-	OpenSea	0.000224464	0.840604	<0.001	-0.515263
cg07547859	chr16	71011407	-	HYDIN	Body	OpenSea	0.000227877	0.840604	<0.001	-0.52529
cg20882674	chr6	43043654	-	PTK7	TSS1500	N_Shore	0.000235541	0.840604	<0.001	-0.608722
cg19663555	chr7	94286521	+	SGCE; PEG10	TSS1500; 5'UTR	Island	0.000240337	0.840604	<0.001	0.500515
cg13559712	chr11	34963360	-	MIR1343	TSS200; Body	OpenSea	0.000240625	0.840604	<0.001	-0.551749
cg13451093	chr9	137040612	-	-	-	OpenSea	0.000248153	0.840604	0.001	-0.506
cg15757326	chr18	61704584	+	-	-	OpenSea	0.000249038	0.840604	<0.001	-0.539077
cg11856215	chr11	63535358	-	C11orf95	Body	N_Shore	0.000249444	0.840604	0.001	-0.527427
cg19172170	chr11	20627781	-	SLC6A5	Body	OpenSea	0.000262341	0.840604	<0.001	-0.576649
cg19816811	chr7	27188364	+	HOXA6	TSS1500	N_Shore	0.000263486	0.840604	<0.001	-0.574363
cg00094518	chr7	130418549	+	KLF14	1stExon	Island	0.000272851	0.840604	0.001	-0.542111
cg18683875	chr3	49977380	-	RBM6	TSS200	Island	0.000274878	0.840604	0.001	0.573876
cg27380803	chr17	62034801	+	SCN4A	Body	OpenSea	0.000278264	0.840604	<0.001	-0.554915
cg22724500	chr12	106975671	+	RFX4	TSS1500	Island	0.000279407	0.840604	<0.001	0.505757
cg24152283	chr6	80424132	-	-	-	OpenSea	0.000281016	0.840604	<0.001	-0.540909
cg05258027	chr6	134273465	+	TBPL1	TSS1500	Island	0.000285276	0.840604	0.001	-0.562684
cg02850344	chr7	140134961	+	-	-	N_Shore	0.00028878	0.840604	<0.001	-0.532867
cg21686987	chr16	75252973	-	CTRB1	Body	OpenSea	0.000290339	0.840604	<0.001	0.536402
cg22246918	chr13	51094655	-	-	-	OpenSea	0.000292978	0.840604	<0.001	-0.506394
cg14971895	chr10	25465352	+	GPR158; LOC100128811	Body; TSS200	Island	0.000303484	0.840604	<0.001	0.547718
cg03190267	chr16	2523468	+	NTN3	Body	Island	0.000305222	0.840604	<0.001	0.514203
cg11336382	chr1	228658646	-	-	-	N_Shore	0.000307199	0.840604	<0.001	-0.533284
cg25475865	chr7	100493545	+	ACHE	5'UTR; 1stExon; TSS200	Island	0.000315879	0.840604	<0.001	-0.536704
cg01655607	chr16	23464520	+	COG7	TSS200	Island	0.000318107	0.840604	0.001	-0.53904
cg03105789	chr11	68912630	+	-	-	OpenSea	0.000319006	0.840604	<0.001	0.531183
cg11283677	chr17	60727886	-	MRC2	Body	N_Shore	0.00031957	0.840604	<0.001	-0.619836
cg12525736	chr1	228269915	+	ARF1	TSS1500	Island	0.000320876	0.840604	<0.001	-0.516963
cg07401516	chr5	95571107	+	-	-	OpenSea	0.000322811	0.840604	<0.001	-0.565888
cg25714252	chr2	11070645	+	-	-	OpenSea	0.000323751	0.840604	<0.001	-0.546861
cg24696473	chr17	17683032	-	SMCR5; RAI1	TSS200; 5'UTR	N_Shore	0.000331159	0.840604	<0.001	0.504614
cg12575236	chr8	39970947	-	-	-	OpenSea	0.000336066	0.840604	<0.001	0.505341
cg24513433	chr18	47088234	-	LIPG	TSS200	Island	0.000337482	0.840604	<0.001	-0.532939
cg07740790	chr5	31269133	-	CDH6	Body	OpenSea	0.000340664	0.840604	<0.001	-0.546278
cg20766178	chrX	71131060	+	NHSL2	1stExon	Island	0.000345982	0.840604	<0.001	-0.517998
cg10227731	chr8	146175923	+	ZNF16	5'UTR	Island	0.00035089	0.840604	<0.001	-0.525978
cg27611081	chr2	109150596	+	-	-	Island	0.000355195	0.840604	<0.001	0.54265
cg09433665	chr17	57408935	-	YPEL2	TSS200	Island	0.000362216	0.840604	<0.001	-0.516752
cg08479294	chr16	70193705	+	PDPR	3'UTR	OpenSea	0.000365093	0.840604	0.001	0.544519
cg16878027	chr12	133335468	-	ANKLE2	Body	N_Shore	0.000368273	0.840604	<0.001	0.534902
cg07724623	chr1	115397409	-	SYCP1	TSS200	N_Shore	0.000368302	0.840604	0.001	-0.553624
cg21235119	chr12	122251088	+	SETD1B	Body	S_Shore	0.000371808	0.840604	<0.001	0.526377
cg22154449	chr18	56930452	+	-	-	N_Shore	0.000379289	0.840604	<0.001	-0.508502
cg21771660	chr17	96672	+	RPH3AL	Body	N_Shelf	0.000381448	0.840604	<0.001	0.533997
cg18823825	chr3	159480896	+	IQCJ-SCHIP1; SCHIP1	Body	N_Shore	0.000392025	0.840604	<0.001	-0.515553
cg18654049	chr15	102192769	-	TM2D3	TSS200	Island	0.000395992	0.840604	<0.001	0.519935
cg00531796	chr5	140042779	-	-	-	N_Shore	0.000396004	0.840604	<0.001	-0.557355
cg19407642	chrX	17493382	+	NHS	Body	OpenSea	0.000400166	0.840604	<0.001	-0.545213
cg13518270	chr20	50415588	+	SALL4	Body	N_Shore	0.000404845	0.840604	<0.001	0.506273
cg02699976	chr19	884200	+	MED16	Body	N_Shore	0.000405424	0.840604	0.001	-0.517555
cg13576904	chr9	109768994	+	ZNF462; MIR548Q	Body	OpenSea	0.000409992	0.840604	<0.001	0.522287
cg12126038	chr14	34966313	-	-	-	OpenSea	0.000417178	0.840604	0.001	0.51056
cg22891637	chr17	18171318	-	-	-	S_Shelf	0.000430003	0.840604	0.001	0.560018
cg15103446	chr22	30740653	+	SF3A1	Body	OpenSea	0.000438317	0.840604	<0.001	0.518625
cg19593182	chr6	30176076	-	TRIM26	5'UTR	OpenSea	0.000443241	0.840604	<0.001	-0.509109
cg16941643	chr9	127277206	-	-	-	OpenSea	0.000447044	0.840604	0.001	0.523256
cg01617859	chr6	41527294	+	FOXP4	5'UTR	N_Shore	0.000447191	0.840604	0.001	-0.544117
cg23341182	chr10	102046768	+	BLOC1S2	TSS1500	S_Shore	0.000448116	0.840604	<0.001	0.51115
cg15035956	chr7	55517538	+	-	-	S_Shore	0.000448243	0.840604	0.003	-0.502549
cg02395775	chr22	49580463	+	-	-	S_Shore	0.000451261	0.840604	<0.001	0.500239
cg13390224	chr22	38287268	+	-	-	OpenSea	0.000457668	0.840604	0.001	0.506131
cg19209225	chr10	102756912	-	LZTS2	TSS200	Island	0.000474952	0.840604	0.001	-0.538587
cg11586448	chr12	123383399	+	-	-	S_Shelf	0.000475633	0.840604	<0.001	-0.518756
cg17066338	chr5	139875809	-	ANKHD1; ANKHD1-EIF4EBP3	Body	OpenSea	0.000479696	0.840604	0.001	-0.546064
cg27039467	chr16	1730561	-	HN1L	Body	S_Shore	0.000483284	0.840604	<0.001	-0.532511
cg17432189	chr5	118604260	+	TNFAIP8	TSS200	N_Shore	0.0004941	0.840604	<0.001	-0.501941
cg18090197	chr7	99769602	-	GPC2	Body	S_Shore	0.000510653	0.840604	<0.001	0.5073
cg12091944	chr2	215675105	+	BARD1	TSS1500	S_Shore	0.000550252	0.840604	0.002	-0.538845
cg04324598	chr6	29602034	-	GABBR1	TSS1500	S_Shore	0.000559034	0.840604	<0.001	0.505206
cg01890435	chr5	442385	+	EXOC3; C5orf55	TSS1500; 3'UTR; 1stExon	N_Shore	0.000562329	0.840604	<0.001	0.519224
cg20655103	chr8	143792280	-	LOC100288181	Body	OpenSea	0.000573587	0.840604	0.001	0.520047
cg05935156	chr3	49904706	-	CAMKV	5'UTR	N_Shelf	0.00057444	0.840604	0.001	-0.501811
cg21838354	chr3	188389911	-	LPP	Body	OpenSea	0.000581794	0.840604	<0.001	-0.503915
cg19852286	chr5	173237320	+	-	-	OpenSea	0.00059826	0.840604	<0.001	-0.50807
cg15324340	chrX	106871509	+	PRPS1	TSS200	N_Shore	0.000599278	0.840604	<0.001	-0.551648
cg14891093	chr16	81254031	-	PKD1L2	TSS200	OpenSea	0.000613946	0.840604	<0.001	-0.511851
cg04230238	chr6	47665292	-	GPR111	3'UTR; TSS1500	OpenSea	0.000619761	0.840604	<0.001	-0.518998
cg02350090	chr5	1951736	-	-	-	S_Shore	0.000623538	0.840604	0.001	0.51837
cg14532535	chr10	1730573	+	ADARB2	Body	OpenSea	0.00065207	0.840604	<0.001	-0.501996
cg27276878	chr1	29061001	+	-	-	N_Shelf	0.00065232	0.840604	<0.001	-0.521282
cg06300222	chr6	38121432	-	ZFAND3	3'UTR	OpenSea	0.000673745	0.840604	<0.001	-0.521075
cg06179698	chr2	176671985	-	-	-	OpenSea	0.000680102	0.840604	0.003	0.50198
cg12849997	chr15	51970513	-	-	-	N_Shelf	0.000705057	0.840604	0.001	-0.521038
cg24139222	chr20	44539712	+	PLTP	TSS200; Body	N_Shore	0.000731015	0.840604	0.002	-0.504318
cg21770157	chr17	7761573	-	CYB5D1; NAA38	1stExon; TSS1500	Island	0.000731028	0.840604	0.003	0.500215
cg12889746	chr17	26988997	+	SDF2	TSS200; TSS1500	Island	0.000733339	0.840604	0.001	0.535415
cg06834758	chr8	70410637	+	SULF1	5'UTR	OpenSea	0.000751185	0.840604	<0.001	-0.500624
cg17650614	chr1	153226113	-	-	-	OpenSea	0.000764391	0.840604	<0.001	-0.548889
cg13352515	chr2	209010095	+	CRYGB	Body	OpenSea	0.000774756	0.840604	0.001	-0.558287
cg21159689	chr1	231001033	+	C1orf198	Body	N_Shelf	0.000796502	0.840604	<0.001	-0.544177
cg17552452	chr12	110906050	+	GPN3; FAM216A	1stExon; 5'UTR; TSS200; Body	Island	0.000806007	0.840604	<0.001	0.584066
cg21908878	chrX	23017887	-	DDX53	TSS200	OpenSea	0.000833339	0.840604	0.002	-0.530917
cg24068859	chr3	194392930	+	LSG1	5'UTR; 1stExon	Island	0.00084369	0.840604	<0.001	0.501265
cg06245175	chr10	123670629	-	ATE1	Body	OpenSea	0.000843925	0.840604	0.001	-0.527523
cg01218180	chr6	168079427	+	-	-	S_Shore	0.000854767	0.840604	0.002	-0.531309
cg25938735	chr8	143202730	-	-	-	Island	0.000858375	0.840604	0.002	0.525995
cg06326092	chr16	30034487	-	C16orf92	TSS200	S_Shore	0.000872343	0.840604	<0.001	0.513825
cg24594411	chr17	80171278	+	CCDC57	TSS1500	Island	0.00087525	0.840604	<0.001	-0.52436
cg00454932	chr1	171750547	+	METTL13	TSS1500	Island	0.000905562	0.840604	0.002	0.520841
cg17227526	chr1	233190139	+	PCNXL2	Body	OpenSea	0.000932031	0.840604	0.001	0.508815
cg15821816	chr2	72367806	+	CYP26B1	Body	N_Shelf	0.00093232	0.840604	0.001	-0.537342
cg10672804	chr21	44477738	-	CBS	Body	Island	0.000943113	0.840604	<0.001	0.505865
cg01888621	chr16	24620199	+	-	-	OpenSea	0.000944663	0.840604	0.002	-0.505712
cg07349962	chr10	61861468	-	ANK3	Body	OpenSea	0.000958831	0.840604	0.002	0.511942
cg21105443	chr7	7576792	+	COL28A1	TSS1500	OpenSea	0.000985225	0.840604	<0.001	-0.504629

## Sheet: Supplementary Table S7
Supplementary Table S7. Correlations between DNA methylation changes in CpGs and changes in CPSS scores (T2-T1).
CpG ID	Chromosome	Position	Strand	UCSC Reference Gene Symbol	UCSC Reference Gene Group	Relative to Island position	P Value	Adjusted P value (FDR)	Permutated P value	Correlation coefficient
cg05374956	chr19	5838735	-	FUT6	1stExon; 5'UTR	OpenSea	1.40008e-06	0.481532	<0.001	-0.590511
cg19041132	chr17	74380824	-	SPHK1	5'UTR; 1stExon; TSS1500	Island	2.35484e-06	0.516937	<0.001	0.553357
cg19626468	chr4	16258684	+	FLJ39653	Body	S_Shore	1.18798e-05	0.81894	<0.001	0.527826
cg03771513	chr10	129359860	+	-	-	OpenSea	1.2485e-05	0.81894	<0.001	-0.600123
cg26694538	chr13	49458503	+	-	-	OpenSea	1.69538e-05	0.81894	<0.001	-0.530357
cg04674508	chr6	29975239	+	HLA-J; NCRNA00171	Body	Island	1.93022e-05	0.81894	<0.001	-0.501495
cg10595547	chr10	119310911	+	-	-	N_Shore	2.11816e-05	0.81894	<0.001	-0.572028
cg16133943	chr11	68205926	-	LRP5	Body	Island	2.33217e-05	0.81894	<0.001	-0.545639
cg07300846	chr16	29888571	+	SEZ6L2	Body	S_Shore	2.93919e-05	0.81894	<0.001	-0.54638
cg06179698	chr2	176671985	-	-	-	OpenSea	2.94191e-05	0.81894	<0.001	0.590524
cg25887701	chr3	183791545	+	-	-	OpenSea	3.14876e-05	0.81894	<0.001	0.508974
cg13451093	chr9	137040612	-	-	-	OpenSea	3.28998e-05	0.81894	<0.001	-0.589463
cg01388187	chr3	197409604	+	KIAA0226	Body	OpenSea	3.31988e-05	0.81894	<0.001	-0.62272
cg23341182	chr10	102046768	+	BLOC1S2	TSS1500	S_Shore	4.36301e-05	0.81894	<0.001	0.566471
cg08711378	chr8	11471054	+	-	-	Island	5.02869e-05	0.81894	<0.001	-0.634036
cg13467036	chr6	26582093	+	-	-	OpenSea	5.17969e-05	0.81894	<0.001	-0.557448
cg24757199	chr3	10739850	-	-	-	OpenSea	5.25651e-05	0.81894	<0.001	0.511509
cg22531801	chr1	235806070	+	GNG4	5'UTR	S_Shore	5.56712e-05	0.81894	<0.001	-0.511915
cg26032021	chr14	54804413	+	-	-	OpenSea	5.61823e-05	0.81894	0.001	0.574
cg22395812	chr5	149467244	-	CSF1R	TSS1500	OpenSea	6.01868e-05	0.81894	<0.001	0.608961
cg01044179	chr12	46930757	+	-	-	OpenSea	6.24507e-05	0.81894	<0.001	-0.500755
cg20412539	chr7	999153	-	-	-	OpenSea	6.36626e-05	0.81894	<0.001	0.553778
cg02140822	chr5	35136765	-	PRLR	5'UTR	OpenSea	7.10586e-05	0.81894	<0.001	0.594637
cg19816811	chr7	27188364	+	HOXA6	TSS1500	N_Shore	7.14024e-05	0.81894	<0.001	-0.598586
cg12153422	chr14	75075712	+	LTBP2	Body	N_Shore	7.49175e-05	0.81894	<0.001	0.626653
cg20390711	chr6	127796683	+	C6orf174	Body	Island	7.97809e-05	0.81894	<0.001	-0.54418
cg00672930	chr8	130585711	+	CCDC26	Body	OpenSea	8.40708e-05	0.81894	0.001	-0.54891
cg22246918	chr13	51094655	-	-	-	OpenSea	8.73888e-05	0.81894	0.001	-0.522277
cg25902682	chr5	79461463	+	SERINC5	Body	OpenSea	9.0805e-05	0.81894	<0.001	-0.565714
cg12763105	chr1	231374072	-	C1orf131	Body	N_Shelf	9.55364e-05	0.81894	<0.001	-0.600421
cg20766178	chrX	71131060	+	NHSL2	1stExon	Island	0.00010162	0.81894	<0.001	-0.51924
cg00987849	chr20	21698029	-	PAX1	3'UTR	S_Shelf	0.00010546	0.81894	<0.001	-0.560118
cg22487352	chr5	141732967	-	LOC101926941	Body	N_Shelf	0.000118349	0.81894	<0.001	0.555484
cg02035102	chr7	23603991	-	-	-	OpenSea	0.000118387	0.81894	<0.001	0.522547
cg12036924	chr19	5838731	-	FUT6	1stExon; 5'UTR	OpenSea	0.000122916	0.81894	<0.001	-0.503237
cg24513433	chr18	47088234	-	LIPG	TSS200	Island	0.000125027	0.81894	<0.001	-0.559791
cg12080909	chr17	27917982	-	GIT1	TSS1500	N_Shore	0.000128498	0.81894	<0.001	-0.561507
cg27434368	chr19	19650978	-	CILP2	Body	Island	0.000138413	0.81894	0.001	-0.513115
cg22656404	chr8	119878888	-	-	-	OpenSea	0.000140937	0.81894	<0.001	-0.533685
cg12078157	chr6	13612218	-	SIRT5	3'UTR	N_Shelf	0.000141729	0.81894	<0.001	-0.5909
cg17461086	chr22	28164181	+	MN1	Body	OpenSea	0.000146017	0.81894	<0.001	-0.504045
cg26462130	chr7	2052961	+	MAD1L1	Body	N_Shore	0.000149724	0.81894	<0.001	-0.567381
cg16755500	chr17	27918338	+	-	-	Island	0.000163567	0.81894	<0.001	0.525874
cg23565569	chr7	120629502	+	CPED1	5'UTR; 1stExon	OpenSea	0.000165227	0.81894	<0.001	-0.530748
cg16895486	chr8	26614263	-	ADRA1A	3'UTR; Body	OpenSea	0.000167198	0.81894	<0.001	-0.548103
cg13072498	chr3	72130213	+	LINC00877	Body	OpenSea	0.000170142	0.81894	0.001	0.528009
cg23127998	chr20	14318152	+	FLRT3; MACROD2	5'UTR; Body; 1stExon	OpenSea	0.000172114	0.81894	<0.001	0.548874
cg02763577	chr16	47633427	+	PHKB	Body	OpenSea	0.000173964	0.81894	<0.001	0.517058
cg20634738	chr11	22214683	-	ANO5	TSS200	Island	0.000176503	0.81894	0.001	0.557568
cg11413506	chr5	143550120	-	YIPF5; KCTD16	1stExon; 5'UTR; TSS1500	Island	0.000185962	0.81894	<0.001	0.584005
cg00480356	chr15	44092806	-	SERINC4; C15orf63	TSS1500; 1stExon	Island	0.000190241	0.81894	<0.001	-0.519796
cg10668512	chr15	42565522	+	GANC; TMEM87A	TSS1500; 1stExon	Island	0.000192084	0.81894	<0.001	0.561517
cg21651541	chr15	59583205	+	MYO1E	Body	OpenSea	0.000198721	0.81894	0.001	-0.518176
cg11283677	chr17	60727886	-	MRC2	Body	N_Shore	0.000209356	0.81894	<0.001	-0.616563
cg06038236	chr15	62881223	-	-	-	OpenSea	0.000212305	0.81894	<0.001	0.50197
cg15124547	chr3	149589218	-	RNF13	Body	OpenSea	0.000213197	0.81894	0.001	0.524589
cg08267530	chr4	88141826	-	KLHL8	TSS200	Island	0.000217103	0.81894	<0.001	-0.501323
cg04452770	chr12	53267981	-	-	-	Island	0.000217807	0.81894	<0.001	-0.596791
cg06818929	chr3	157562672	-	-	-	OpenSea	0.000219689	0.81894	<0.001	0.547724
cg15773678	chr7	28610048	-	CREB5	Body	OpenSea	0.00022436	0.81894	<0.001	-0.558366
cg13265572	chr3	182694617	-	DCUN1D1	Body	N_Shelf	0.000224773	0.81894	0.001	-0.569824
cg16919517	chr20	61050914	-	GATA5	5'UTR	Island	0.00022844	0.81894	<0.001	-0.522201
cg21323720	chr4	114357601	+	-	-	OpenSea	0.000230455	0.81894	<0.001	0.524431
cg07406359	chr16	10674457	-	EMP2	1stExon; 5'UTR	Island	0.000233678	0.81894	<0.001	0.502607
cg15657925	chr3	16216135	-	GALNT15	TSS200	OpenSea	0.000252755	0.81894	<0.001	0.505557
cg11029504	chr9	80512104	+	GNAQ	Body	OpenSea	0.000257226	0.81894	<0.001	0.571231
cg02227431	chr1	37322593	-	GRIK3	Body	OpenSea	0.000281077	0.81894	<0.001	0.525009
cg21493873	chr14	57960754	+	C14orf105	TSS200	OpenSea	0.00028118	0.81894	0.002	-0.550496
cg00094518	chr7	130418549	+	KLF14	1stExon	Island	0.000284713	0.81894	<0.001	-0.520194
cg14668802	chr1	63787273	+	FOXD3-AS1	Body; TSS1500	Island	0.000292329	0.81894	0.001	-0.534394
cg20898829	chr20	3229660	+	-	-	Island	0.000300021	0.81894	<0.001	0.546117
cg15757326	chr18	61704584	+	-	-	OpenSea	0.000303637	0.81894	0.001	-0.534329
cg26005197	chr8	104405508	-	-	-	OpenSea	0.000307342	0.81894	<0.001	-0.547115
cg12280622	chr19	7295192	-	INSR	TSS1500	S_Shore	0.000311732	0.81894	0.001	0.563561
cg13099585	chr6	143903450	+	-	-	OpenSea	0.000327362	0.81894	0.001	0.519119
cg13752184	chr13	100219013	-	-	-	OpenSea	0.000327488	0.81894	<0.001	-0.517408
cg17007628	chr5	140588424	-	PCDHB12	5'UTR; 1stExon	N_Shore	0.000330312	0.81894	<0.001	-0.546741
cg17414318	chr1	61512260	+	-	-	S_Shelf	0.000333017	0.81894	<0.001	0.507486
cg27564338	chr7	3592212	+	SDK1	Body	OpenSea	0.000335061	0.81894	<0.001	-0.543351
cg06604206	chr5	167912465	+	RARS	TSS1500	N_Shore	0.000343467	0.81894	<0.001	-0.540451
cg05233670	chr12	109058033	+	CORO1C	Body	OpenSea	0.000343553	0.81894	<0.001	-0.555475
cg01759889	chrX	68725086	+	FAM155B	1stExon; 5'UTR	Island	0.000345545	0.81894	<0.001	0.511461
cg11336382	chr1	228658646	-	-	-	N_Shore	0.000345993	0.81894	<0.001	-0.540911
cg17231757	chr10	123955918	+	TACC2	5'UTR; Body	OpenSea	0.000348601	0.81894	<0.001	-0.537224
cg01994303	chr2	187304257	-	-	-	OpenSea	0.000349122	0.81894	0.001	-0.537007
cg16941643	chr9	127277206	-	-	-	OpenSea	0.00034991	0.81894	0.002	0.529134
cg20473374	chr2	25354401	-	EFR3B	Body	Island	0.000358762	0.81894	0.001	-0.519638
cg11478273	chr8	128806682	-	PVT1	TSS200	Island	0.000366663	0.81894	<0.001	-0.500762
cg26195691	chr18	74469056	-	-	-	OpenSea	0.000368697	0.81894	0.001	0.573588
cg06326092	chr16	30034487	-	C16orf92	TSS200	S_Shore	0.000369792	0.81894	0.001	0.555471
cg17290488	chr5	179281560	-	C5orf45	Body	N_Shelf	0.000372198	0.81894	0.001	0.524059
cg13331611	chr15	54255728	+	-	-	OpenSea	0.00037272	0.81894	<0.001	-0.567228
cg11553667	chr19	5459390	+	-	-	S_Shelf	0.000374331	0.81894	0.001	-0.542698
cg16902958	chr16	57806838	+	MIR6772; KIFC3	TSS1500; 5'UTR; Body	OpenSea	0.000374983	0.81894	0.001	-0.553303
cg05993778	chr9	37590960	-	TOMM5	Body; 3'UTR	N_Shore	0.000375003	0.81894	<0.001	0.570446
cg24060040	chr19	5802267	+	-	-	Island	0.000377076	0.81894	<0.001	0.522166
cg22154449	chr18	56930452	+	-	-	N_Shore	0.000377597	0.81894	<0.001	-0.537347
cg07401516	chr5	95571107	+	-	-	OpenSea	0.000384263	0.81894	<0.001	-0.563291
cg10374297	chr7	158066523	-	PTPRN2	Body	OpenSea	0.000385391	0.81894	0.001	0.511846
cg00416727	chr1	172541012	+	C1orf9	Body	OpenSea	0.00038908	0.81894	<0.001	-0.539204
cg09889520	chr5	3737939	-	-	-	OpenSea	0.000391072	0.81894	<0.001	-0.513288
cg12993715	chr3	147140847	-	-	-	N_Shore	0.000396653	0.81894	<0.001	-0.519055
cg05581313	chr16	67261905	+	LRRC29; TMEM208	TSS1500; Body	S_Shore	0.000397666	0.81894	<0.001	0.547134
cg04296743	chr20	57895046	-	EDN3	Body	OpenSea	0.000415196	0.823052	<0.001	0.536992
cg00374224	chr2	63277274	-	OTX1	TSS1500	Island	0.000417294	0.824835	0.001	-0.534295
cg20655103	chr8	143792280	-	LOC100288181	Body	OpenSea	0.000422812	0.825069	0.002	0.534327
cg14079463	chr6	127796989	-	C6orf174	Body	Island	0.000426434	0.825069	<0.001	-0.533833
cg17562575	chr18	44060814	+	LOXHD1	Body	OpenSea	0.000435447	0.825069	<0.001	-0.547656
cg01801935	chr10	77612507	+	C10orf11	Body	OpenSea	0.000439718	0.825069	<0.001	-0.607118
cg05694971	chr15	36872036	-	C15orf41	5'UTR; 1stExon	S_Shore	0.000443961	0.825069	<0.001	0.54528
cg23224405	chr12	12715060	+	DUSP16	1stExon; 5'UTR	Island	0.000444982	0.825069	<0.001	0.503397
cg02258002	chr3	119123583	-	CDGAP	Body	S_Shelf	0.000449798	0.825069	<0.001	0.502818
cg25840197	chr15	86861752	+	AGBL1	Body	OpenSea	0.00045667	0.827709	0.001	-0.505004
cg14768500	chr14	57224659	+	-	-	OpenSea	0.000457029	0.827709	0.001	-0.501972
cg08112879	chr13	114088044	+	ADPRHL1	Body	S_Shelf	0.000462353	0.828222	<0.001	-0.558485
cg09402828	chr7	73254409	-	WBSCR27	Body	N_Shelf	0.000470201	0.829377	<0.001	-0.529211
cg03291453	chr12	19284409	-	PLEKHA5	Body	S_Shore	0.000470303	0.829377	<0.001	0.504577
cg00454932	chr1	171750547	+	METTL13	TSS1500	Island	0.000481162	0.829377	<0.001	0.513819
cg11250586	chr8	118936820	-	EXT1	Body	OpenSea	0.000491954	0.829377	<0.001	0.540145
cg14425532	chr17	10437603	+	MYH2	Body	OpenSea	0.00049525	0.829377	<0.001	-0.52858
cg15056456	chr1	11561489	+	PTCHD2	Body	Island	0.000505711	0.829377	<0.001	-0.500463
cg06530336	chr7	64126779	+	ZNF107	5'UTR	Island	0.000505712	0.829377	<0.001	-0.558779
cg17644644	chr11	2295729	-	-	-	S_Shelf	0.000511134	0.829377	<0.001	-0.543329
cg09071762	chr6	74064149	+	DPPA5	TSS200	Island	0.000512015	0.829377	0.001	-0.539833
cg26713363	chr6	13296066	+	LOC100130357	TSS1500	OpenSea	0.000513399	0.829377	0.001	-0.552278
cg14995562	chr22	38714166	-	CSNK1E	TSS200	S_Shore	0.000513961	0.829377	0.002	0.531887
cg00417120	chr10	73111432	+	SLC29A3	Body	OpenSea	0.000516049	0.829377	<0.001	-0.5236
cg06931065	chr2	85727279	-	-	-	OpenSea	0.000516604	0.829377	0.001	-0.526055
cg17528453	chr8	37189666	+	MIR1268A	Body	OpenSea	0.000532083	0.829377	<0.001	-0.559164
cg11856215	chr11	63535358	-	C11orf95	Body	N_Shore	0.00053826	0.829377	0.001	-0.550627
cg22607980	chr1	89357197	+	GTF2B	1stExon; 5'UTR	Island	0.000552438	0.829377	<0.001	0.503581
cg24320779	chr8	59949670	-	TOX	Body	OpenSea	0.000553822	0.829377	0.001	-0.533132
cg06524509	chr19	22712026	+	LOC101929124	TSS1500	N_Shelf	0.000557973	0.829377	<0.001	0.529051
cg27509823	chr1	173930183	+	RC3H1	Body	OpenSea	0.000570867	0.829377	0.001	-0.512778
cg21555860	chr3	181668843	-	LINC01206	TSS1500	OpenSea	0.000571957	0.829377	0.002	-0.507137
cg09278980	chr11	64739343	+	-	-	Island	0.000573886	0.829377	<0.001	-0.50664
cg10129769	chr1	110702933	-	SLC6A17	5'UTR	OpenSea	0.000581407	0.829377	0.001	-0.501081
cg03497399	chr3	33260934	+	SUSD5	TSS1500	S_Shore	0.000587692	0.829377	<0.001	-0.507229
cg19605909	chrX	67718729	-	YIPF6	TSS200	Island	0.000595258	0.829377	<0.001	-0.552708
cg23092449	chr7	38669789	+	AMPH	Body	N_Shore	0.000596347	0.829377	0.001	-0.501698
cg08468481	chr6	69865628	-	ADGRB3	Body	OpenSea	0.000597736	0.829377	0.001	0.504733
cg11228388	chr1	62625859	-	INADL	Body	OpenSea	0.000603265	0.829377	0.001	-0.533082
cg26870594	chr4	22148354	+	-	-	OpenSea	0.000613995	0.829377	<0.001	0.580214
cg14986215	chr10	94604056	-	EXOC6	Body	N_Shelf	0.000626577	0.829377	<0.001	-0.550136
cg23186959	chr15	37391700	+	MEIS2	5'UTR; TSS1500; TSS200; 1stExon; Body	N_Shore	0.000628807	0.829377	<0.001	-0.532957
cg23778815	chr17	20030900	+	SPECC1	Body	OpenSea	0.000630699	0.829377	<0.001	0.558606
cg24723421	chr2	216283142	-	FN1	Body	OpenSea	0.000631116	0.829377	0.001	-0.542688
cg23289581	chr17	1840546	+	RTN4RL1	Body	Island	0.000633244	0.829377	<0.001	-0.516074
cg07724623	chr1	115397409	-	SYCP1	TSS200	N_Shore	0.000653759	0.829377	0.001	-0.54607
cg26409566	chr17	80271578	-	-	-	OpenSea	0.000654637	0.829377	0.002	0.527298
cg11600596	chr2	2617199	-	-	-	OpenSea	0.00066613	0.829377	<0.001	0.555466
cg08288703	chr11	62783482	-	SLC22A8	TSS200	OpenSea	0.000669166	0.829377	0.002	-0.54163
cg20234817	chr11	3401705	-	ZNF195; LOC650368	TSS1500	S_Shore	0.00067626	0.829377	0.002	0.549606
cg10402471	chr1	200377740	-	ZNF281	Body	N_Shore	0.000682417	0.829377	<0.001	-0.563122
cg00727279	chrX	10068624	-	WWC3	Body	OpenSea	0.000689477	0.829377	<0.001	-0.52706
cg12904871	chr15	42343744	-	PLA2G4E	TSS1500	OpenSea	0.000695057	0.829377	0.002	-0.55373
cg13427880	chr18	19757016	+	GATA6	Body	Island	0.000707327	0.829377	0.001	0.525279
cg03556214	chr1	41090775	+	RIMS3	3'UTR	OpenSea	0.000718077	0.829377	0.001	0.518602
cg10435654	chr19	46161465	-	-	-	OpenSea	0.000727142	0.829377	0.003	0.507242
cg01918418	chr7	131165235	+	MKLN1	Body	OpenSea	0.000744994	0.829377	0.001	-0.502549
cg00071950	chr4	10020882	-	SLC2A9	Body	Island	0.000751787	0.829377	<0.001	0.537334
cg26829951	chr6	27007961	-	-	-	OpenSea	0.00075632	0.829377	<0.001	-0.520101
cg14675448	chr3	130830768	+	NEK11	Body	OpenSea	0.000757388	0.829377	0.001	-0.543313
cg19852286	chr5	173237320	+	-	-	OpenSea	0.000762544	0.829377	0.001	-0.511052
cg24807850	chr1	3165391	-	PRDM16	Body	S_Shore	0.000771641	0.829377	<0.001	0.552711
cg01417394	chr4	143324090	+	INPP4B	Body	OpenSea	0.000774304	0.829377	<0.001	0.520622
cg05685892	chr6	30421091	-	-	-	S_Shore	0.000780892	0.829377	<0.001	-0.539323
cg04414509	chr3	169351419	+	MECOM	Body	OpenSea	0.000781474	0.829377	<0.001	-0.544703
cg02592144	chr5	1538204	-	-	-	OpenSea	0.000790064	0.829377	<0.001	-0.570616
cg23706586	chr20	59924510	+	CDH4	Body	OpenSea	0.00079128	0.829377	0.001	0.520549
cg02317848	chr21	45137152	+	-	-	N_Shore	0.000792087	0.829377	<0.001	0.518607
cg06808069	chr2	112763750	+	MERTK	Body	OpenSea	0.000793349	0.829377	<0.001	-0.553952
cg23014487	chr1	20669407	+	VWA5B1	Body	N_Shore	0.000796136	0.829377	<0.001	0.54871
cg13990763	chr1	230458402	-	PGBD5	3'UTR	OpenSea	0.000801441	0.829377	<0.001	-0.558644
cg15281331	chr10	133879497	-	-	-	S_Shore	0.00081449	0.829377	0.001	0.518104
cg27380803	chr17	62034801	+	SCN4A	Body	OpenSea	0.000832292	0.829377	0.003	-0.550463
cg24220027	chr6	167353631	-	RNASET2	Body	OpenSea	0.000838029	0.829377	<0.001	-0.516281
cg26768067	chr21	43639119	+	ABCG1	TSS1500; TSS200; 5'UTR; Body	Island	0.000838879	0.829377	<0.001	0.502855
cg09294173	chr6	159719994	-	-	-	OpenSea	0.000856431	0.829377	0.003	-0.512438
cg06417985	chr4	190475027	+	-	-	OpenSea	0.000866321	0.829377	0.001	-0.538916
cg13850233	chr4	185198671	+	-	-	OpenSea	0.000867419	0.829377	0.001	-0.540565
cg00947502	chr19	16579860	-	EPS15L1	Body	N_Shelf	0.000868548	0.829377	<0.001	-0.524861
cg11955050	chr2	195248348	-	LOC101927406	Body	OpenSea	0.000878702	0.829377	0.001	0.500199
cg27606397	chr2	173244251	-	-	-	OpenSea	0.000892971	0.829377	<0.001	-0.562617
cg01083607	chr3	197024248	+	DLG1-AS1; DLG1	TSS1500	N_Shore	0.000901265	0.829377	0.002	-0.50829
cg09841842	chr14	51974848	+	FRMD6	5'UTR	OpenSea	0.000905806	0.829377	<0.001	-0.517642
cg22496723	chr22	36960779	+	CACNG2	Body	Island	0.000911765	0.829377	0.001	-0.504321
cg14509437	chr2	37543814	-	PRKD3	5'UTR; 1stExon	OpenSea	0.000917139	0.829377	<0.001	0.513749
cg09208059	chr10	118373849	-	-	-	OpenSea	0.000922379	0.829377	0.002	0.523292
cg26752422	chr13	66035796	+	-	-	OpenSea	0.000925643	0.82959	<0.001	0.528392
cg21827581	chr2	3328497	-	TSSC1	Body	OpenSea	0.000929861	0.829597	<0.001	-0.548434
cg12276578	chr6	164040093	+	-	-	OpenSea	0.00093145	0.829939	0.001	-0.546113
cg20620878	chr4	121131096	-	-	-	OpenSea	0.000933123	0.830354	0.003	-0.50922
cg15605858	chr15	29395932	-	APBA2	Body	Island	0.000953082	0.837861	<0.001	-0.50595
cg07782585	chr10	43613496	+	RET	Body	OpenSea	0.000965992	0.837923	<0.001	0.544919
cg24678142	chr15	101998839	+	PCSK6	Body	OpenSea	0.000968623	0.838429	<0.001	0.507403
cg04630908	chr10	321782	+	DIP2C	3'UTR	OpenSea	0.000969263	0.838429	<0.001	-0.554363
cg09382618	chr6	26108235	-	HIST1H1T	1stExon	S_Shelf	0.000970232	0.838429	<0.001	-0.50053
cg21725226	chr2	202899283	+	FZD7	TSS200	Island	0.000976676	0.838885	0.001	-0.503659
cg13399903	chr15	50352288	+	ATP8B4	Body	OpenSea	0.00098243	0.838885	<0.001	-0.530842
cg14990071	chr3	62975961	-	-	-	OpenSea	0.000987589	0.838885	0.001	-0.522674
cg01543670	chr2	164226754	+	-	-	OpenSea	0.000997464	0.838885	0.001	0.515919

## Sheet: Supplementary Table S8
Supplementary Table S8 - Functional enrichment of the 35 CpGs with DNA methylation changes (T2-T1) that significantly correlate with SPRINT and CPSS scores (T2-T1) using the ConsensusPath tool.
Overlappin entities indicates the total number of genes or proteins that overlap with the functional set;
	Consensus Path name	functional set Id	p- value	q-value (FDR)	overlapping entities	all entities
1	Chaperonin-mediated protein folding (Reactome)	142458	6.72e-05	0.0013	3	93
2	Protein folding (Reactome)	144109	7.86e-05	0.0013	3	98
3	Sphingosine 1-phosphate (S1P) pathway (PID)	283763	0.000152	0.0013	2	21
4	G-protein activation (Reactome)	54752	0.000199	0.0013	2	24
5	ADP signalling through P2Y purinoceptor 1 (Reactome)	53950	0.000199	0.0013	2	24
6	Thromboxane signalling through TP receptor (Reactome)	73789	0.000199	0.0013	2	24
7	Apelin signaling pathway - Homo sapiens (human) (KEGG)	186092	0.000212	0.0013	3	137
8	Thrombin signalling through proteinase activated receptors (PARs) (Reactome)	98477	0.000356	0.0017	2	32
9	Signal amplification (Reactome)	98335	0.000356	0.0017	2	32
10	Cooperation of PDCL (PhLP1) and TRiC/CCT in G-protein beta folding (Reactome)	142457	0.00053	0.00228	2	39
11	Regulation of insulin secretion (Reactome)	137313	0.00156	0.0061	2	67
12	Extra-nuclear estrogen signaling (Reactome)	94000	0.00185	0.00663	2	73
13	16p11.2 proximal deletion syndrome (Wikipathways)	4415952	0.00216	0.00715	2	79
14	Opioid Signalling (Reactome)	55044	0.00286	0.00768	2	91
15	Integration of energy metabolism (Reactome)	140880	0.00286	0.00768	2	91
16	G Protein Signaling Pathways (Wikipathways)	4415590	0.00286	0.00768	2	91
17	Circadian entrainment - Homo sapiens (human) (KEGG)	186066	0.00324	0.00819	2	97
18	Cholinergic synapse - Homo sapiens (human) (KEGG)	186153	0.00437	0.00971	2	113
19	Glutamatergic synapse - Homo sapiens (human) (KEGG)	186183	0.00444	0.00971	2	114
20	Serotonergic synapse - Homo sapiens (human) (KEGG)	185983	0.00452	0.00971	2	115
21	Sphingolipid signaling pathway - Homo sapiens (human) (KEGG)	186122	0.00483	0.00989	2	119
22	Dopaminergic synapse - Homo sapiens (human) (KEGG)	185984	0.00591	0.0116	2	132
23	Retrograde endocannabinoid signaling - Homo sapiens (human) (KEGG)	186171	0.00738	0.0137	2	148
24	Calcium Regulation in the Cardiac Cell (Wikipathways)	4415993	0.00767	0.0137	2	151
25	Myometrial relaxation and contraction pathways (Wikipathways)	4415560	0.00807	0.0139	2	155
26	Tuberculosis - Homo sapiens (human) (KEGG)	186085	0.0108	0.0178	2	180
27	Chemokine signaling pathway - Homo sapiens (human) (KEGG)	186041	0.0122	0.0194	2	192
28	Human immunodeficiency virus 1 infection - Homo sapiens (human) (KEGG)	186139	0.0147	0.0226	2	212
29	ESR-mediated signaling (Reactome)	94001	0.0154	0.0228	2	217
30	G alpha (q) signalling events (Reactome)	33332	0.0159	0.0228	2	221
31	Human cytomegalovirus infection - Homo sapiens (human) (KEGG)	186157	0.0164	0.0228	2	225
32	Calcium signaling pathway - Homo sapiens (human) (KEGG)	186099	0.0186	0.025	2	240
33	Metabolism (Reactome)	142211	0.0209	0.0273	5	1954
34	Platelet activation, signaling and aggregation (Reactome)	1672265	0.0221	0.0279	2	263
35	Signaling by Nuclear Receptors (Reactome)	130416	0.0273	0.0336	2	295
36	G alpha (i) signalling events (Reactome)	55045	0.0311	0.0371	2	316
